# Supplementary material for: Deciphering the Transcription Factor Landscape in Prostate Cancer Progression: A Novel Approach to Understand NE Transdifferentiation
Source: Adv Sci (Weinh). 2025 Mar 17;12(20):2404938. doi: 10.1002/advs.202404938 (PMC12120771; doi:10.1002/advs.202404938)
Supplement: Supplementary file 2 — Supporting Information [file ADVS-12-2404938-s006.xlsx]

## Sheet: Sheet1
Rank	Gene Name	Avg Z_AD	Avg Z_NE	Avg Z_all	p-value
1	YBX1	12.8992	12.0797	12.4895	0.45
2	ATF4	9.7858	9.7724	9.7791	0.865
3	XBP1	8.7646	3.491	6.1278	0.000254
4	JUND	4.4065	6.4301	5.4183	0.0234
5	HMGN3	2.084	8.6414	5.3627	0.000953
6	MAZ	5.1996	4.5937	4.8967	0.0721
7	FOXA1	5.9384	1.4652	3.7018	6.02e-10
8	JUN	3.0884	3.5105	3.2994	0.635
9	CENPX	4.0926	2.1696	3.1311	9.66e-05
10	SLC2A4RG	2.8681	3.0137	2.9409	0.909
11	DDIT3	2.4892	3.3856	2.9374	0.328
12	ATF5	0.6899	4.4936	2.5918	0.0689
13	USF2	2.0863	2.6419	2.3641	0.381
14	DRAP1	2.1887	2.3372	2.2629	0.978
15	RBCK1	1.9038	2.4945	2.1991	0.224
16	ZNF664	2.1751	2.1774	2.1762	0.857
17	REPIN1	2.0239	2.1448	2.0844	0.777
18	HMG20B	2.2794	1.5665	1.9229	0.0405
19	BHLHE40	1.1674	2.5917	1.8795	0.136
20	NFE2L1	1.8618	1.7899	1.8258	0.455
21	CREB3L4	3.275	0.3354	1.8052	5.88e-09
22	PA2G4	1.9405	1.489	1.7147	0.0687
23	SOX4	0.9125	2.3169	1.6147	0.0262
24	ZNF692	1.5662	1.5582	1.5622	0.646
25	JUNB	1.3143	1.7491	1.5317	0.235
26	HMGA1	1.1392	1.9105	1.5249	0.00463
27	ZNF768	1.2398	1.6667	1.4532	0.226
28	GTF3A	1.4953	1.3366	1.4159	0.256
29	ELF3	0.9035	1.8421	1.3728	0.0921
30	ZNF146	1.5237	1.1865	1.3551	0.0798
31	CENPB	0.8468	1.79	1.3184	0.000217
32	AKAP8L	0.9856	1.5926	1.2891	0.0265
33	PREB	1.3936	1.1749	1.2842	0.537
34	STAT3	0.9608	1.5567	1.2587	0.116
35	ZNF358	1.053	1.4604	1.2567	0.249
36	ZBTB7B	1.8154	0.6371	1.2263	2.46e-05
37	SREBF2	1.1565	1.2234	1.1899	0.769
38	TSC22D1	1.7295	0.5991	1.1643	0.0059
39	NR2F6	1.4705	0.8463	1.1584	0.00309
40	SAFB2	0.8833	1.4272	1.1553	0.051
41	HSF1	1.0357	1.191	1.1134	0.695
42	TFDP1	0.7719	1.3809	1.0764	0.094
43	USF1	0.8781	1.2743	1.0762	0.0853
44	IRF3	0.8375	1.247	1.0422	0.186
45	HES1	1.3531	0.7094	1.0313	0.0162
46	ANKZF1	1.247	0.8091	1.028	0.414
47	ZNF32	1.1821	0.8094	0.9958	0.213
48	CREBZF	0.6921	1.264	0.978	0.102
49	CXXC1	0.6314	1.1888	0.9101	0.0365
50	CGGBP1	0.7284	1.0808	0.9046	0.106
51	SAFB	0.6169	1.1547	0.8858	9.99e-05
52	THYN1	0.7181	1.0272	0.8726	0.214
53	CREB3	1.1935	0.5403	0.8669	5.32e-05
54	ZNF22	0.696	1.0185	0.8572	0.389
55	FOS	0.5286	1.1629	0.8458	0.648
56	ZNF428	0.5256	1.1493	0.8374	0.00943
57	HSF4	1.1925	0.4769	0.8347	0.000442
58	CC2D1A	0.2702	1.3764	0.8233	5.48e-05
59	GPBP1	0.8533	0.7617	0.8075	0.404
60	MBD3	0.7107	0.8355	0.7731	0.433
61	GLYR1	0.8211	0.7102	0.7656	0.27
62	MTERF3	0.8205	0.7066	0.7636	0.49
63	NME2	1.1903	0.3211	0.7557	6.37e-05
64	HIF1A	0.7266	0.7444	0.7355	0.217
65	SREBF1	1.0936	0.3557	0.7246	0.00535
66	MBD6	0.6105	0.8342	0.7223	0.488
67	NFIL3	0.7705	0.6616	0.716	0.376
68	STAT6	0.4684	0.956	0.7122	0.126
69	STAT2	0.6738	0.7504	0.7121	0.913
70	E2F4	0.6496	0.7736	0.7116	0.616
71	ADNP	0.7078	0.6735	0.6907	0.691
72	GTF2I	0.5291	0.8349	0.682	0.164
73	GPBP1L1	0.6248	0.7347	0.6798	0.315
74	SON	0.7024	0.6458	0.6741	0.489
75	SGSM2	0.6492	0.6983	0.6738	0.562
76	RELA	0.6881	0.6208	0.6544	0.484
77	ZKSCAN1	0.863	0.4446	0.6538	0.0208
78	PHF1	0.3601	0.946	0.6531	0.012
79	MXD4	1.0097	0.2907	0.6502	0.000166
80	AEBP1	0.674	0.6038	0.6389	0.755
81	PBX3	0.5019	0.7158	0.6088	0.386
82	ESRRA	0.5652	0.6469	0.6061	0.762
83	CEBPZ	0.5615	0.6495	0.6055	0.968
84	MBD4	0.3895	0.8148	0.6022	0.0831
85	PIN1	0.4505	0.6432	0.5469	0.0271
86	EHF	0.8421	0.2505	0.5463	0.157
87	ZNF706	0.578	0.4901	0.5341	0.907
88	ZNF598	0.4841	0.579	0.5315	0.649
89	CREBL2	0.7137	0.348	0.5308	0.272
90	ZNF24	0.6328	0.4161	0.5245	0.234
91	VEZF1	0.2809	0.764	0.5225	0.0157
92	SCMH1	0.6269	0.3905	0.5087	0.00362
93	EPAS1	0.2451	0.7591	0.5021	0.0115
94	NR1H2	0.6137	0.3574	0.4855	0.011
95	MAX	0.5011	0.4688	0.485	0.942
96	ZFP91	0.3927	0.5721	0.4824	0.27
97	CHCHD3	0.5683	0.3787	0.4735	0.077
98	THAP4	0.5931	0.3347	0.4639	0.0313
99	NFE2L2	0.3417	0.5365	0.4391	0.278
100	TFE3	0.4203	0.4357	0.428	0.995
101	E4F1	0.2912	0.5596	0.4254	0.0449
102	NFYA	0.4343	0.4159	0.4251	0.95
103	ELK1	0.4799	0.3573	0.4186	0.109
104	ZNF672	0.2885	0.5441	0.4163	0.124
105	MLX	0.4653	0.3585	0.4119	0.138
106	STAT1	0.4311	0.3515	0.3913	0.308
107	ZNF395	0.3833	0.3959	0.3896	0.822
108	BAZ2A	0.3554	0.4053	0.3803	0.98
109	TCF3	0.2683	0.4825	0.3754	0.0826
110	SRF	0.3848	0.3608	0.3728	0.807
111	FOXK2	0.3159	0.4246	0.3703	0.418
112	ZNF76	0.2229	0.5121	0.3675	0.0318
113	ZNF384	0.2732	0.4355	0.3544	0.184
114	PATZ1	0.2518	0.4442	0.348	0.0476
115	ZNF207	0.37	0.2933	0.3317	0.343
116	REXO4	0.4082	0.2235	0.3159	0.0439
117	CTCF	0.2636	0.3635	0.3135	0.376
118	SP1	0.2953	0.2665	0.2809	0.701
119	THAP7	0.2854	0.2686	0.277	0.418
120	ZNF362	0.3015	0.2449	0.2732	0.634
121	ERF	0.2036	0.3343	0.269	0.149
122	TFCP2	0.3071	0.2294	0.2682	0.461
123	PCGF2	0.2011	0.2926	0.2469	0.52
124	DNTTIP1	0.222	0.2665	0.2443	0.526
125	KDM2A	0.2871	0.2006	0.2439	0.108
126	SKI	0.2636	0.2186	0.2411	0.603
