# Supplementary material for: Deciphering the Transcription Factor Landscape in Prostate Cancer Progression: A Novel Approach to Understand NE Transdifferentiation
Source: Adv Sci (Weinh). 2025 Mar 17;12(20):2404938. doi: 10.1002/advs.202404938 (PMC12120771; doi:10.1002/advs.202404938)
Supplement: Supplementary file 3 — Supporting Information [file ADVS-12-2404938-s005.xlsx]

## Sheet: shared-TFs
#term ID	category	term description	observed gene count	background gene count	strength	-log10(pvalue)	false discovery rate	matching proteins in your network (IDs)	matching proteins in your network (labels)
GO:0006355	regulation of transcription	Regulation of transcription, dna-templated	105	3388	0.68	53.4023	3.96e-54	9606.ENSP00000215742,9606.ENSP00000216037,9606.ENSP00000219782,9606.ENSP00000222305,9606.ENSP00000222329,9606.ENSP00000223357,9606.ENSP00000228865,9606.ENSP00000232424,9606.ENSP00000234170,9606.ENSP00000244745,9606.ENSP00000246912,9606.ENSP00000247970,9606.ENSP00000250448,9606.ENSP00000252542,9606.ENSP00000252818,9606.ENSP00000253727,9606.ENSP00000256495,9606.ENSP00000257915,9606.ENSP00000261332,…	THAP7,XBP1,MAZ,USF2,ERF,AEBP1,CREBL2,HES1,CEBPZ,SOX4,MLX,PIN1,FOXA1,SAFB2,JUND,NR1H2,BHLHE40,TFCP2,ZNF24,CHCHD3,TCF3,EPAS1,HSF4,CTCF,STAT3,GPBP1,SRF,SLC2A4RG,PATZ1,MTERF3,NR2F6,NFIL3,ZNF22,STAT6,E4F1,PA2G4,JUNB,FOS,DRAP1,CC2D1A,TFE3,STAT2,SCMH1,GLYR1,ZKSCAN1,SP1,FOXK2,ATF4,MXD4,ZNF395,CREB3,NFYA,GPBP1L1,SREBF1,RBCK1,MAX,ELF3,STAT1,SREBF2,NFE2L1,USF1,CREB3L4,JUN,REXO4,YBX1,PBX3,ZNF76,PHF1,TFDP1,SK…
GO:0051176	metabolic	Positive regulation of sulfur metabolic process	2	3	2.02	1.64782	0.0225	9606.ENSP00000329357,9606.ENSP00000380252	SP1,NFE2L2
GO:0009794	survival	Regulation of mitotic cell cycle, embryonic	2	4	1.89	1.50169	0.0315	9606.ENSP00000232424,9606.ENSP00000301727	HES1,E4F1
GO:0006357	regulation of transcription	Regulation of transcription by rna polymerase ii	85	2172	0.78	46.1379	7.28e-47	9606.ENSP00000215742,9606.ENSP00000216037,9606.ENSP00000219782,9606.ENSP00000222305,9606.ENSP00000222329,9606.ENSP00000223357,9606.ENSP00000228865,9606.ENSP00000232424,9606.ENSP00000234170,9606.ENSP00000244745,9606.ENSP00000246912,9606.ENSP00000247970,9606.ENSP00000250448,9606.ENSP00000252542,9606.ENSP00000252818,9606.ENSP00000253727,9606.ENSP00000256495,9606.ENSP00000257915,9606.ENSP00000261332,…	THAP7,XBP1,MAZ,USF2,ERF,AEBP1,CREBL2,HES1,CEBPZ,SOX4,MLX,PIN1,FOXA1,SAFB2,JUND,NR1H2,BHLHE40,TFCP2,ZNF24,CHCHD3,TCF3,EPAS1,HSF4,CTCF,STAT3,SRF,PATZ1,NR2F6,NFIL3,STAT6,E4F1,JUNB,FOS,DRAP1,CC2D1A,TFE3,STAT2,GLYR1,SP1,FOXK2,ATF4,MXD4,ZNF395,CREB3,NFYA,SREBF1,MAX,ELF3,STAT1,SREBF2,NFE2L1,USF1,CREB3L4,JUN,YBX1,PBX3,ZNF76,TFDP1,SKI,E2F4,NME2,ADNP,NFE2L2,AKAP8L,CGGBP1,RELA,ESRRA,THAP4,ZNF692,ATF5,TSC22D…
GO:0010468	regulation of transcription	Regulation of gene expression	108	4813	0.54	43.0953	8.03e-44	9606.ENSP00000215742,9606.ENSP00000216037,9606.ENSP00000219782,9606.ENSP00000222305,9606.ENSP00000222329,9606.ENSP00000223357,9606.ENSP00000228865,9606.ENSP00000232424,9606.ENSP00000234170,9606.ENSP00000244745,9606.ENSP00000246912,9606.ENSP00000247970,9606.ENSP00000250448,9606.ENSP00000252542,9606.ENSP00000252818,9606.ENSP00000253727,9606.ENSP00000256495,9606.ENSP00000257915,9606.ENSP00000261332,…	THAP7,XBP1,MAZ,USF2,ERF,AEBP1,CREBL2,HES1,CEBPZ,SOX4,MLX,PIN1,FOXA1,SAFB2,JUND,NR1H2,BHLHE40,TFCP2,ZNF24,CHCHD3,TCF3,EPAS1,HSF4,CTCF,STAT3,GPBP1,SRF,SLC2A4RG,PATZ1,MTERF3,NR2F6,NFIL3,ZNF22,STAT6,E4F1,PA2G4,JUNB,FOS,DRAP1,CC2D1A,TFE3,STAT2,SCMH1,GLYR1,ZKSCAN1,HMG20B,SP1,FOXK2,ATF4,MXD4,ZNF395,CREB3,NFYA,GPBP1L1,SREBF1,RBCK1,SON,MAX,ELF3,STAT1,SREBF2,NFE2L1,USF1,CREB3L4,JUN,REXO4,YBX1,PBX3,ZNF76,PH…
GO:0035910	developmental	Ascending aorta morphogenesis	2	4	1.89	1.50169	0.0315	9606.ENSP00000232424,9606.ENSP00000244745	HES1,SOX4
GO:0045893	regulation of transcription	Positive regulation of transcription, dna-templated	68	1587	0.82	36.1785	6.63e-37	9606.ENSP00000216037,9606.ENSP00000219782,9606.ENSP00000222305,9606.ENSP00000228865,9606.ENSP00000232424,9606.ENSP00000234170,9606.ENSP00000244745,9606.ENSP00000246912,9606.ENSP00000247970,9606.ENSP00000250448,9606.ENSP00000252818,9606.ENSP00000253727,9606.ENSP00000257915,9606.ENSP00000261332,9606.ENSP00000262965,9606.ENSP00000263734,9606.ENSP00000264009,9606.ENSP00000264010,9606.ENSP00000264657,…	XBP1,MAZ,USF2,CREBL2,HES1,CEBPZ,SOX4,MLX,PIN1,FOXA1,JUND,NR1H2,TFCP2,ZNF24,TCF3,EPAS1,HSF4,CTCF,STAT3,GPBP1,SRF,PATZ1,NFIL3,STAT6,JUNB,FOS,TFE3,STAT2,GLYR1,SP1,FOXK2,ATF4,CREB3,NFYA,GPBP1L1,SREBF1,MAX,ELF3,STAT1,SREBF2,NFE2L1,USF1,CREB3L4,JUN,YBX1,PBX3,ZNF76,TFDP1,SKI,E2F4,NME2,NFE2L2,AKAP8L,RELA,ESRRA,CXXC1,ATF5,HMGA1,ZBTB7B,HSF1,EHF,HIF1A,DDIT3,VEZF1,SAFB,IRF3,HMGN3,ELK1
GO:1903508	regulation of transcription	Positive regulation of nucleic acid-templated transcription	69	1670	0.81	35.9431	1.14e-36	9606.ENSP00000216037,9606.ENSP00000219782,9606.ENSP00000222305,9606.ENSP00000228865,9606.ENSP00000232424,9606.ENSP00000234170,9606.ENSP00000244745,9606.ENSP00000246912,9606.ENSP00000247970,9606.ENSP00000250448,9606.ENSP00000252818,9606.ENSP00000253727,9606.ENSP00000257915,9606.ENSP00000261332,9606.ENSP00000262965,9606.ENSP00000263734,9606.ENSP00000264009,9606.ENSP00000264010,9606.ENSP00000264657,…	XBP1,MAZ,USF2,CREBL2,HES1,CEBPZ,SOX4,MLX,PIN1,FOXA1,JUND,NR1H2,TFCP2,ZNF24,TCF3,EPAS1,HSF4,CTCF,STAT3,GPBP1,SRF,PATZ1,NFIL3,STAT6,E4F1,JUNB,FOS,TFE3,STAT2,GLYR1,SP1,FOXK2,ATF4,CREB3,NFYA,GPBP1L1,SREBF1,MAX,ELF3,STAT1,SREBF2,NFE2L1,USF1,CREB3L4,JUN,YBX1,PBX3,ZNF76,TFDP1,SKI,E2F4,NME2,NFE2L2,AKAP8L,RELA,ESRRA,CXXC1,ATF5,HMGA1,ZBTB7B,HSF1,EHF,HIF1A,DDIT3,VEZF1,SAFB,IRF3,HMGN3,ELK1
GO:0036091	Response to stimulus	Positive regulation of transcription from rna polymerase ii promoter in response to oxidative stress	2	5	1.79	1.39041	0.0407	9606.ENSP00000336790,9606.ENSP00000380252	ATF4,NFE2L2
GO:0045944	regulation of transcription	Positive regulation of transcription by rna polymerase ii	62	1253	0.89	35.618	2.41e-36	9606.ENSP00000216037,9606.ENSP00000222305,9606.ENSP00000232424,9606.ENSP00000234170,9606.ENSP00000244745,9606.ENSP00000246912,9606.ENSP00000247970,9606.ENSP00000250448,9606.ENSP00000252818,9606.ENSP00000253727,9606.ENSP00000257915,9606.ENSP00000261332,9606.ENSP00000262965,9606.ENSP00000263734,9606.ENSP00000264009,9606.ENSP00000264010,9606.ENSP00000264657,9606.ENSP00000265354,9606.ENSP00000266269,…	XBP1,USF2,HES1,CEBPZ,SOX4,MLX,PIN1,FOXA1,JUND,NR1H2,TFCP2,ZNF24,TCF3,EPAS1,HSF4,CTCF,STAT3,SRF,PATZ1,STAT6,JUNB,FOS,TFE3,STAT2,GLYR1,SP1,FOXK2,ATF4,CREB3,NFYA,SREBF1,MAX,ELF3,STAT1,SREBF2,NFE2L1,USF1,CREB3L4,JUN,YBX1,PBX3,ZNF76,TFDP1,SKI,E2F4,NME2,NFE2L2,AKAP8L,RELA,ESRRA,ATF5,HMGA1,ZBTB7B,HSF1,EHF,HIF1A,DDIT3,VEZF1,SAFB,IRF3,HMGN3,ELK1
GO:0071499	Response to stimulus	Cellular response to laminar fluid shear stress	3	8	1.77	2.48149	0.0033	9606.ENSP00000216037,9606.ENSP00000354476,9606.ENSP00000380252	XBP1,SREBF2,NFE2L2
GO:0043619	Response to stimulus	Regulation of transcription from rna polymerase ii promoter in response to oxidative stress	4	11	1.75	3.67778	0.00021	9606.ENSP00000263734,9606.ENSP00000336790,9606.ENSP00000380252,9606.ENSP00000437955	EPAS1,ATF4,NFE2L2,HIF1A
GO:0045892	regulation of transcription	Negative regulation of transcription, dna-templated	57	1273	0.84	29.9393	1.15e-30	9606.ENSP00000215742,9606.ENSP00000216037,9606.ENSP00000222329,9606.ENSP00000223357,9606.ENSP00000232424,9606.ENSP00000246912,9606.ENSP00000250448,9606.ENSP00000252818,9606.ENSP00000253727,9606.ENSP00000256495,9606.ENSP00000261332,9606.ENSP00000262570,9606.ENSP00000262965,9606.ENSP00000264009,9606.ENSP00000264010,9606.ENSP00000264657,9606.ENSP00000265354,9606.ENSP00000266269,9606.ENSP00000287025,…	THAP7,XBP1,ERF,AEBP1,HES1,MLX,FOXA1,JUND,NR1H2,BHLHE40,ZNF24,CHCHD3,TCF3,HSF4,CTCF,STAT3,SRF,PATZ1,MTERF3,NR2F6,NFIL3,STAT6,E4F1,PA2G4,JUNB,DRAP1,CC2D1A,SCMH1,FOXK2,ATF4,MXD4,SREBF1,MAX,ELF3,STAT1,SREBF2,NFE2L1,JUN,YBX1,SKI,E2F4,CGGBP1,RELA,ESRRA,ZNF692,ATF5,HMGA1,ZBTB7B,MBD3,ZNF706,HSF1,KDM2A,CREBZF,BAZ2A,DDIT3,IRF3,PCGF2
GO:0006351	regulation of transcription	Transcription, dna-templated	39	567	1.03	25.2472	5.66e-26	9606.ENSP00000216037,9606.ENSP00000219782,9606.ENSP00000228865,9606.ENSP00000252818,9606.ENSP00000253727,9606.ENSP00000257915,9606.ENSP00000262965,9606.ENSP00000263734,9606.ENSP00000264657,9606.ENSP00000264779,9606.ENSP00000265354,9606.ENSP00000287025,9606.ENSP00000291442,9606.ENSP00000297689,9606.ENSP00000306245,9606.ENSP00000329357,9606.ENSP00000336790,9606.ENSP00000342136,9606.ENSP00000345702,…	XBP1,MAZ,CREBL2,JUND,NR1H2,TFCP2,TCF3,EPAS1,STAT3,GPBP1,SRF,MTERF3,NR2F6,NFIL3,FOS,SP1,ATF4,CREB3,NFYA,GPBP1L1,SREBF1,MAX,ELF3,NFE2L1,JUN,YBX1,TFDP1,SKI,ZNF768,GTF3A,RELA,ESRRA,TSC22D1,ZBTB7B,HSF1,EHF,BAZ2A,DDIT3,GTF2I
GO:0000122	regulation of transcription	Negative regulation of transcription by rna polymerase ii	45	895	0.89	24.4486	3.56e-25	9606.ENSP00000216037,9606.ENSP00000222329,9606.ENSP00000223357,9606.ENSP00000232424,9606.ENSP00000246912,9606.ENSP00000250448,9606.ENSP00000252818,9606.ENSP00000253727,9606.ENSP00000256495,9606.ENSP00000262570,9606.ENSP00000262965,9606.ENSP00000264009,9606.ENSP00000264010,9606.ENSP00000264657,9606.ENSP00000265354,9606.ENSP00000266269,9606.ENSP00000291442,9606.ENSP00000297689,9606.ENSP00000300134,…	XBP1,ERF,AEBP1,HES1,MLX,FOXA1,JUND,NR1H2,BHLHE40,CHCHD3,TCF3,HSF4,CTCF,STAT3,SRF,PATZ1,NR2F6,NFIL3,STAT6,E4F1,JUNB,DRAP1,CC2D1A,FOXK2,ATF4,MXD4,SREBF1,MAX,STAT1,SREBF2,NFE2L1,JUN,YBX1,SKI,E2F4,CGGBP1,RELA,ESRRA,ZNF692,ZBTB7B,MBD3,HSF1,DDIT3,IRF3,PCGF2
GO:1901522	Response to stimulus	Positive regulation of transcription from rna polymerase ii promoter involved in cellular response to chemical stimulus	7	23	1.67	6.95861	1.1e-07	9606.ENSP00000216037,9606.ENSP00000336790,9606.ENSP00000342136,9606.ENSP00000345702,9606.ENSP00000380252,9606.ENSP00000384273,9606.ENSP00000437955	XBP1,ATF4,CREB3,NFYA,NFE2L2,RELA,HIF1A
GO:0010629	regulation of transcription	Negative regulation of gene expression	61	2014	0.67	23.7167	1.92e-24	9606.ENSP00000215742,9606.ENSP00000216037,9606.ENSP00000222329,9606.ENSP00000223357,9606.ENSP00000232424,9606.ENSP00000246912,9606.ENSP00000247970,9606.ENSP00000250448,9606.ENSP00000252818,9606.ENSP00000253727,9606.ENSP00000256495,9606.ENSP00000261332,9606.ENSP00000262570,9606.ENSP00000262965,9606.ENSP00000264009,9606.ENSP00000264010,9606.ENSP00000264657,9606.ENSP00000265354,9606.ENSP00000266269,…	THAP7,XBP1,ERF,AEBP1,HES1,MLX,PIN1,FOXA1,JUND,NR1H2,BHLHE40,ZNF24,CHCHD3,TCF3,HSF4,CTCF,STAT3,SRF,PATZ1,MTERF3,NR2F6,NFIL3,STAT6,E4F1,PA2G4,JUNB,DRAP1,CC2D1A,SCMH1,FOXK2,ATF4,MXD4,SREBF1,MAX,ELF3,STAT1,SREBF2,NFE2L1,JUN,YBX1,PHF1,SKI,E2F4,ADNP,CGGBP1,RELA,ESRRA,ZNF692,ATF5,HMGA1,ZBTB7B,MBD3,ZNF706,HSF1,KDM2A,CREBZF,HIF1A,BAZ2A,DDIT3,IRF3,PCGF2
GO:0036003	Response to stimulus	Positive regulation of transcription from rna polymerase ii promoter in response to stress	8	31	1.6	7.69897	2e-08	9606.ENSP00000216037,9606.ENSP00000264009,9606.ENSP00000336790,9606.ENSP00000354855,9606.ENSP00000380252,9606.ENSP00000431512,9606.ENSP00000437955,9606.ENSP00000448665	XBP1,HSF4,ATF4,NFE2L1,NFE2L2,HSF1,HIF1A,DDIT3
GO:0036499	Response to stimulus	PERK-mediated unfolded protein response	3	12	1.59	2.10237	0.0079	9606.ENSP00000336790,9606.ENSP00000380252,9606.ENSP00000448665	ATF4,NFE2L2,DDIT3
GO:0002070	developmental	Epithelial cell maturation	3	16	1.46	1.82974	0.0148	9606.ENSP00000216037,9606.ENSP00000250448,9606.ENSP00000437955	XBP1,FOXA1,HIF1A
GO:0035994	Response to stimulus	Response to muscle stretch	3	18	1.41	1.71897	0.0191	9606.ENSP00000306245,9606.ENSP00000360266,9606.ENSP00000384273	FOS,JUN,RELA
GO:2000737	differentiation	Negative regulation of stem cell differentiation	3	21	1.35	1.59346	0.0255	9606.ENSP00000232424,9606.ENSP00000264657,9606.ENSP00000380252	HES1,STAT3,NFE2L2
GO:0031063	histone modification	Regulation of histone deacetylation	4	29	1.33	2.35655	0.0044	9606.ENSP00000348069,9606.ENSP00000367797,9606.ENSP00000380557,9606.ENSP00000406286	SREBF1,SKI,AKAP8L,ZBTB7B
GO:1904385	Response to stimulus	Cellular response to angiotensin	3	22	1.33	1.54516	0.0285	9606.ENSP00000380252,9606.ENSP00000384273,9606.ENSP00000431512	NFE2L2,RELA,HSF1
GO:0006366	regulation of transcription	Transcription by rna polymerase ii	28	406	1.03	17.317	4.82e-18	9606.ENSP00000216037,9606.ENSP00000219782,9606.ENSP00000252818,9606.ENSP00000253727,9606.ENSP00000257915,9606.ENSP00000263734,9606.ENSP00000264657,9606.ENSP00000265354,9606.ENSP00000291442,9606.ENSP00000297689,9606.ENSP00000306245,9606.ENSP00000329357,9606.ENSP00000336790,9606.ENSP00000345702,9606.ENSP00000348069,9606.ENSP00000351490,9606.ENSP00000352673,9606.ENSP00000354855,9606.ENSP00000360266,…	XBP1,MAZ,JUND,NR1H2,TFCP2,EPAS1,STAT3,SRF,NR2F6,NFIL3,FOS,SP1,ATF4,NFYA,SREBF1,MAX,ELF3,NFE2L1,JUN,YBX1,TFDP1,ZNF768,ESRRA,TSC22D1,ZBTB7B,EHF,DDIT3,GTF2I
GO:0031670	Response to stimulus	Cellular response to nutrient	4	36	1.24	2.0655	0.0086	9606.ENSP00000216037,9606.ENSP00000222305,9606.ENSP00000265354,9606.ENSP00000357000	XBP1,USF2,SRF,USF1
GO:0043368	developmental	Positive t cell selection	3	27	1.24	1.35754	0.0439	9606.ENSP00000264657,9606.ENSP00000265354,9606.ENSP00000300134	STAT3,SRF,STAT6
GO:0071280	Response to stimulus	Cellular response to copper ion	3	27	1.24	1.35754	0.0439	9606.ENSP00000354855,9606.ENSP00000380252,9606.ENSP00000431512	NFE2L1,NFE2L2,HSF1
GO:0035909	developmental	Aorta morphogenesis	3	28	1.22	1.32331	0.0475	9606.ENSP00000232424,9606.ENSP00000244745,9606.ENSP00000265354	HES1,SOX4,SRF
GO:0010467	regulation of transcription	Gene expression	47	2056	0.55	12.219	6.04e-13	9606.ENSP00000216037,9606.ENSP00000219782,9606.ENSP00000223357,9606.ENSP00000228865,9606.ENSP00000252818,9606.ENSP00000253727,9606.ENSP00000257915,9606.ENSP00000262965,9606.ENSP00000263734,9606.ENSP00000264657,9606.ENSP00000264779,9606.ENSP00000265354,9606.ENSP00000287025,9606.ENSP00000291442,9606.ENSP00000297689,9606.ENSP00000302886,9606.ENSP00000306245,9606.ENSP00000329357,9606.ENSP00000336790,…	XBP1,MAZ,AEBP1,CREBL2,JUND,NR1H2,TFCP2,TCF3,EPAS1,STAT3,GPBP1,SRF,MTERF3,NR2F6,NFIL3,PA2G4,FOS,SP1,ATF4,CREB3,NFYA,GPBP1L1,SREBF1,SON,MAX,ELF3,NFE2L1,JUN,REXO4,YBX1,TFDP1,SKI,ZNF768,GTF3A,AKAP8L,RELA,ESRRA,TSC22D1,ZBTB7B,ZNF598,HSF1,EHF,HIF1A,BAZ2A,DDIT3,GTF2I,IRF3
GO:0007259	signaling	Receptor signaling pathway via jak-stat	4	38	1.21	1.98716	0.0103	9606.ENSP00000264657,9606.ENSP00000300134,9606.ENSP00000315768,9606.ENSP00000354394	STAT3,STAT6,STAT2,STAT1
GO:0045540	metabolic	Regulation of cholesterol biosynthetic process	4	43	1.16	1.82974	0.0148	9606.ENSP00000329357,9606.ENSP00000345702,9606.ENSP00000348069,9606.ENSP00000354476	SP1,NFYA,SREBF1,SREBF2
GO:0043620	Response to stimulus	Regulation of dna-templated transcription in response to stress	11	124	1.14	6.75945	1.74e-07	9606.ENSP00000216037,9606.ENSP00000263734,9606.ENSP00000264009,9606.ENSP00000336790,9606.ENSP00000354855,9606.ENSP00000360266,9606.ENSP00000380252,9606.ENSP00000384273,9606.ENSP00000431512,9606.ENSP00000437955,9606.ENSP00000448665	XBP1,EPAS1,HSF4,ATF4,NFE2L1,JUN,NFE2L2,RELA,HSF1,HIF1A,DDIT3
GO:0043618	Response to stimulus	Regulation of transcription from rna polymerase ii promoter in response to stress	10	118	1.12	5.86646	1.36e-06	9606.ENSP00000216037,9606.ENSP00000263734,9606.ENSP00000264009,9606.ENSP00000336790,9606.ENSP00000354855,9606.ENSP00000360266,9606.ENSP00000380252,9606.ENSP00000431512,9606.ENSP00000437955,9606.ENSP00000448665	XBP1,EPAS1,HSF4,ATF4,NFE2L1,JUN,NFE2L2,HSF1,HIF1A,DDIT3
GO:0070301	Response to stimulus	Cellular response to hydrogen peroxide	6	71	1.12	3.04576	0.0009	9606.ENSP00000300134,9606.ENSP00000321617,9606.ENSP00000380252,9606.ENSP00000384273,9606.ENSP00000431512,9606.ENSP00000482063	STAT6,ANKZF1,NFE2L2,RELA,HSF1,PCGF2
GO:0120163	Response to stimulus	Negative regulation of cold-induced thermogenesis	4	47	1.12	1.7167	0.0192	9606.ENSP00000253727,9606.ENSP00000314129,9606.ENSP00000336790,9606.ENSP00000448665	NR1H2,TFE3,ATF4,DDIT3
GO:0030968	Response to stimulus	Endoplasmic reticulum unfolded protein response	8	106	1.07	4.09474	8.04e-05	9606.ENSP00000216037,9606.ENSP00000260643,9606.ENSP00000336790,9606.ENSP00000342136,9606.ENSP00000357596,9606.ENSP00000380252,9606.ENSP00000390475,9606.ENSP00000448665	XBP1,PREB,ATF4,CREB3,CREB3L4,NFE2L2,CXXC1,DDIT3
GO:0051591	Response to stimulus	Response to camp	7	98	1.05	3.30103	0.0005	9606.ENSP00000252818,9606.ENSP00000303315,9606.ENSP00000306245,9606.ENSP00000348069,9606.ENSP00000354394,9606.ENSP00000360266,9606.ENSP00000384273	JUND,JUNB,FOS,SREBF1,STAT1,JUN,RELA
GO:0034620	Response to stimulus	Cellular response to unfolded protein	9	129	1.03	4.49214	3.22e-05	9606.ENSP00000216037,9606.ENSP00000260643,9606.ENSP00000336790,9606.ENSP00000342136,9606.ENSP00000357596,9606.ENSP00000380252,9606.ENSP00000390475,9606.ENSP00000431512,9606.ENSP00000448665	XBP1,PREB,ATF4,CREB3,CREB3L4,NFE2L2,CXXC1,HSF1,DDIT3
GO:0043525	survival	Positive regulation of neuron apoptotic process	4	58	1.03	1.46725	0.0341	9606.ENSP00000247970,9606.ENSP00000336790,9606.ENSP00000360266,9606.ENSP00000448665	PIN1,ATF4,JUN,DDIT3
GO:0035967	Response to stimulus	Cellular response to topologically incorrect protein	10	148	1.02	5.02457	9.45e-06	9606.ENSP00000216037,9606.ENSP00000260643,9606.ENSP00000321617,9606.ENSP00000336790,9606.ENSP00000342136,9606.ENSP00000357596,9606.ENSP00000380252,9606.ENSP00000390475,9606.ENSP00000431512,9606.ENSP00000448665	XBP1,PREB,ANKZF1,ATF4,CREB3,CREB3L4,NFE2L2,CXXC1,HSF1,DDIT3
GO:0042542	Response to stimulus	Response to hydrogen peroxide	8	119	1.02	3.76955	0.00017	9606.ENSP00000300134,9606.ENSP00000321617,9606.ENSP00000354394,9606.ENSP00000360266,9606.ENSP00000380252,9606.ENSP00000384273,9606.ENSP00000431512,9606.ENSP00000482063	STAT6,ANKZF1,STAT1,JUN,NFE2L2,RELA,HSF1,PCGF2
GO:0031058	histone modification	Positive regulation of histone modification	6	95	0.99	2.42022	0.0038	9606.ENSP00000216037,9606.ENSP00000322716,9606.ENSP00000348069,9606.ENSP00000363640,9606.ENSP00000380557,9606.ENSP00000406286	XBP1,GLYR1,SREBF1,PHF1,AKAP8L,ZBTB7B
GO:1901216	survival	Positive regulation of neuron death	6	98	0.98	2.35655	0.0044	9606.ENSP00000247970,9606.ENSP00000306245,9606.ENSP00000336790,9606.ENSP00000360266,9606.ENSP00000448665,9606.ENSP00000483056	PIN1,FOS,ATF4,JUN,DDIT3,ELK1
GO:0009299	regulation of transcription	mRNA transcription	7	20	1.74	7.30627	4.94e-08	9606.ENSP00000257915,9606.ENSP00000264657,9606.ENSP00000265354,9606.ENSP00000336790,9606.ENSP00000348069,9606.ENSP00000431512,9606.ENSP00000448665	TFCP2,STAT3,SRF,ATF4,SREBF1,HSF1,DDIT3
GO:0035019	stemness	Somatic stem cell population maintenance	4	65	0.98	1.32514	0.0473	9606.ENSP00000232424,9606.ENSP00000244745,9606.ENSP00000264657,9606.ENSP00000367797	HES1,SOX4,STAT3,SKI
GO:1902895	regulation of transcription	Positive regulation of pri-mirna transcription by rna polymerase ii	8	40	1.49	6.95468	1.11e-07	9606.ENSP00000264657,9606.ENSP00000265354,9606.ENSP00000306245,9606.ENSP00000348069,9606.ENSP00000354476,9606.ENSP00000360266,9606.ENSP00000384273,9606.ENSP00000437955	STAT3,SRF,FOS,SREBF1,SREBF2,JUN,RELA,HIF1A
GO:0034614	Response to stimulus	Cellular response to reactive oxygen species	8	133	0.97	3.4437	0.00036	9606.ENSP00000300134,9606.ENSP00000306245,9606.ENSP00000321617,9606.ENSP00000360266,9606.ENSP00000380252,9606.ENSP00000384273,9606.ENSP00000431512,9606.ENSP00000482063	STAT6,FOS,ANKZF1,JUN,NFE2L2,RELA,HSF1,PCGF2
GO:0034599	Response to stimulus	Cellular response to oxidative stress	14	244	0.95	6.73755	1.83e-07	9606.ENSP00000216037,9606.ENSP00000263734,9606.ENSP00000300134,9606.ENSP00000306245,9606.ENSP00000321617,9606.ENSP00000336790,9606.ENSP00000354855,9606.ENSP00000360266,9606.ENSP00000376889,9606.ENSP00000380252,9606.ENSP00000384273,9606.ENSP00000431512,9606.ENSP00000437955,9606.ENSP00000482063	XBP1,EPAS1,STAT6,FOS,ANKZF1,ATF4,NFE2L1,JUN,NME2,NFE2L2,RELA,HSF1,HIF1A,PCGF2
GO:0001892	developmental	Embryonic placenta development	5	88	0.95	1.70333	0.0198	9606.ENSP00000232424,9606.ENSP00000263734,9606.ENSP00000303315,9606.ENSP00000431512,9606.ENSP00000437955	HES1,EPAS1,JUNB,HSF1,HIF1A
GO:0042789	regulation of transcription	mRNA transcription by RNA polymerase II	6	13	1.86	6.6216	2.39e-07	9606.ENSP00000257915,9606.ENSP00000264657,9606.ENSP00000265354,9606.ENSP00000336790,9606.ENSP00000348069,9606.ENSP00000448665	TFCP2,STAT3,SRF,ATF4,SREBF1,DDIT3
GO:0007623	survival	Circadian rhythm	8	142	0.94	3.26761	0.00054	9606.ENSP00000252818,9606.ENSP00000256495,9606.ENSP00000297689,9606.ENSP00000336790,9606.ENSP00000348069,9606.ENSP00000360266,9606.ENSP00000396954,9606.ENSP00000432786	JUND,BHLHE40,NFIL3,ATF4,SREBF1,JUN,ATF5,KDM2A
GO:0120161	Response to stimulus	Regulation of cold-induced thermogenesis	8	144	0.94	3.22915	0.00059	9606.ENSP00000253727,9606.ENSP00000263734,9606.ENSP00000300134,9606.ENSP00000314129,9606.ENSP00000336790,9606.ENSP00000406286,9606.ENSP00000431512,9606.ENSP00000448665	NR1H2,EPAS1,STAT6,TFE3,ATF4,ZBTB7B,HSF1,DDIT3
GO:1905897	Response to stimulus	Regulation of response to endoplasmic reticulum stress	5	89	0.94	1.68613	0.0206	9606.ENSP00000216037,9606.ENSP00000342136,9606.ENSP00000354855,9606.ENSP00000380252,9606.ENSP00000448665	XBP1,CREB3,NFE2L1,NFE2L2,DDIT3
GO:0001678	metabolic	Cellular glucose homeostasis	5	90	0.94	1.67162	0.0213	9606.ENSP00000216037,9606.ENSP00000244745,9606.ENSP00000265354,9606.ENSP00000335677,9606.ENSP00000376889	XBP1,SOX4,SRF,FOXK2,NME2
GO:0031056	histone modification	Regulation of histone modification	8	151	0.92	3.10791	0.00078	9606.ENSP00000216037,9606.ENSP00000264010,9606.ENSP00000322716,9606.ENSP00000348069,9606.ENSP00000363640,9606.ENSP00000367797,9606.ENSP00000380557,9606.ENSP00000406286	XBP1,CTCF,GLYR1,SREBF1,PHF1,SKI,AKAP8L,ZBTB7B
GO:0062197	Response to stimulus	Cellular response to chemical stress	15	293	0.9	6.70333	1.98e-07	9606.ENSP00000216037,9606.ENSP00000263734,9606.ENSP00000300134,9606.ENSP00000306245,9606.ENSP00000321617,9606.ENSP00000336790,9606.ENSP00000354855,9606.ENSP00000360266,9606.ENSP00000376889,9606.ENSP00000380252,9606.ENSP00000384273,9606.ENSP00000431512,9606.ENSP00000437955,9606.ENSP00000448665,9606.ENSP00000482063	XBP1,EPAS1,STAT6,FOS,ANKZF1,ATF4,NFE2L1,JUN,NME2,NFE2L2,RELA,HSF1,HIF1A,DDIT3,PCGF2
GO:0031668	Response to stimulus	Cellular response to extracellular stimulus	12	236	0.9	5.05306	8.85e-06	9606.ENSP00000216037,9606.ENSP00000222305,9606.ENSP00000265354,9606.ENSP00000306245,9606.ENSP00000336790,9606.ENSP00000348069,9606.ENSP00000351490,9606.ENSP00000354476,9606.ENSP00000357000,9606.ENSP00000360266,9606.ENSP00000379346,9606.ENSP00000380252	XBP1,USF2,SRF,FOS,ATF4,SREBF1,MAX,SREBF2,USF1,JUN,ADNP,NFE2L2
GO:0045639	differentiation	Positive regulation of myeloid cell differentiation	5	99	0.89	1.53462	0.0292	9606.ENSP00000264657,9606.ENSP00000306245,9606.ENSP00000354394,9606.ENSP00000360266,9606.ENSP00000437955	STAT3,FOS,STAT1,JUN,HIF1A
GO:0031669	Response to stimulus	Cellular response to nutrient levels	10	204	0.88	3.88606	0.00013	9606.ENSP00000216037,9606.ENSP00000222305,9606.ENSP00000265354,9606.ENSP00000336790,9606.ENSP00000348069,9606.ENSP00000351490,9606.ENSP00000354476,9606.ENSP00000357000,9606.ENSP00000360266,9606.ENSP00000380252	XBP1,USF2,SRF,ATF4,SREBF1,MAX,SREBF2,USF1,JUN,NFE2L2
GO:0042593	metabolic	Glucose homeostasis	9	188	0.87	3.30103	0.0005	9606.ENSP00000216037,9606.ENSP00000244745,9606.ENSP00000250448,9606.ENSP00000264657,9606.ENSP00000265354,9606.ENSP00000335677,9606.ENSP00000357000,9606.ENSP00000376889,9606.ENSP00000437955	XBP1,SOX4,FOXA1,STAT3,SRF,FOXK2,USF1,NME2,HIF1A
GO:0030522	signaling	Intracellular receptor signaling pathway	8	166	0.87	2.85387	0.0014	9606.ENSP00000253727,9606.ENSP00000264657,9606.ENSP00000291442,9606.ENSP00000348069,9606.ENSP00000384273,9606.ENSP00000384851,9606.ENSP00000467423,9606.ENSP00000471896	NR1H2,STAT3,NR2F6,SREBF1,RELA,ESRRA,SAFB,IRF3
GO:0071248	Response to stimulus	Cellular response to metal ion	9	193	0.86	3.22915	0.00059	9606.ENSP00000252818,9606.ENSP00000303315,9606.ENSP00000306245,9606.ENSP00000336790,9606.ENSP00000345702,9606.ENSP00000354855,9606.ENSP00000360266,9606.ENSP00000380252,9606.ENSP00000431512	JUND,JUNB,FOS,ATF4,NFYA,NFE2L1,JUN,NFE2L2,HSF1
GO:1902275	Chromatin organization	Regulation of chromatin organization	9	198	0.85	3.14874	0.00071	9606.ENSP00000216037,9606.ENSP00000264010,9606.ENSP00000322716,9606.ENSP00000348069,9606.ENSP00000363640,9606.ENSP00000367797,9606.ENSP00000380557,9606.ENSP00000399888,9606.ENSP00000406286	XBP1,CTCF,GLYR1,SREBF1,PHF1,SKI,AKAP8L,HMGA1,ZBTB7B
GO:0000302	Response to stimulus	Response to reactive oxygen species	9	198	0.85	3.14874	0.00071	9606.ENSP00000300134,9606.ENSP00000306245,9606.ENSP00000321617,9606.ENSP00000354394,9606.ENSP00000360266,9606.ENSP00000380252,9606.ENSP00000384273,9606.ENSP00000431512,9606.ENSP00000482063	STAT6,FOS,ANKZF1,STAT1,JUN,NFE2L2,RELA,HSF1,PCGF2
GO:0042594	Response to stimulus	Response to starvation	9	198	0.85	3.14874	0.00071	9606.ENSP00000216037,9606.ENSP00000335677,9606.ENSP00000336790,9606.ENSP00000348069,9606.ENSP00000351490,9606.ENSP00000354476,9606.ENSP00000360266,9606.ENSP00000380252,9606.ENSP00000448665	XBP1,FOXK2,ATF4,SREBF1,MAX,SREBF2,JUN,NFE2L2,DDIT3
GO:0009267	Response to stimulus	Cellular response to starvation	7	154	0.85	2.20761	0.0062	9606.ENSP00000216037,9606.ENSP00000336790,9606.ENSP00000348069,9606.ENSP00000351490,9606.ENSP00000354476,9606.ENSP00000360266,9606.ENSP00000380252	XBP1,ATF4,SREBF1,MAX,SREBF2,JUN,NFE2L2
GO:0045598	differentiation	Regulation of fat cell differentiation	6	133	0.85	1.76955	0.017	9606.ENSP00000216037,9606.ENSP00000228865,9606.ENSP00000232424,9606.ENSP00000314129,9606.ENSP00000406286,9606.ENSP00000448665	XBP1,CREBL2,HES1,TFE3,ZBTB7B,DDIT3
GO:0034976	Response to stimulus	Response to endoplasmic reticulum stress	11	256	0.82	3.88606	0.00013	9606.ENSP00000216037,9606.ENSP00000260643,9606.ENSP00000321617,9606.ENSP00000336790,9606.ENSP00000342136,9606.ENSP00000354855,9606.ENSP00000357596,9606.ENSP00000360266,9606.ENSP00000380252,9606.ENSP00000390475,9606.ENSP00000448665	XBP1,PREB,ANKZF1,ATF4,CREB3,NFE2L1,CREB3L4,JUN,NFE2L2,CXXC1,DDIT3
GO:0030217	differentiation	T cell differentiation	6	142	0.82	1.65561	0.0221	9606.ENSP00000244745,9606.ENSP00000264657,9606.ENSP00000265354,9606.ENSP00000266269,9606.ENSP00000300134,9606.ENSP00000406286	SOX4,STAT3,SRF,PATZ1,STAT6,ZBTB7B
GO:0055088	metabolic	Lipid homeostasis	6	142	0.82	1.65561	0.0221	9606.ENSP00000216037,9606.ENSP00000222305,9606.ENSP00000253727,9606.ENSP00000354476,9606.ENSP00000354855,9606.ENSP00000357000	XBP1,USF2,NR1H2,SREBF2,NFE2L1,USF1
GO:0006984	regulation of transcription	ER-nucleus signaling pathway	6	38	1.39	4.36552	4.31e-05	9606.ENSP00000216037,9606.ENSP00000336790,9606.ENSP00000348069,9606.ENSP00000354476,9606.ENSP00000380252,9606.ENSP00000448665	XBP1,ATF4,SREBF1,SREBF2,NFE2L2,DDIT3
GO:0032355	Response to stimulus	Response to estradiol	6	142	0.82	1.65561	0.0221	9606.ENSP00000249910,9606.ENSP00000250448,9606.ENSP00000264657,9606.ENSP00000384851,9606.ENSP00000412302,9606.ENSP00000431512	MBD4,FOXA1,STAT3,ESRRA,MBD3,HSF1
GO:0034654	metabolic	Nucleobase-containing compound biosynthetic process	41	995	0.81	18.7932	1.61e-19	9606.ENSP00000216037,9606.ENSP00000219782,9606.ENSP00000228865,9606.ENSP00000249910,9606.ENSP00000252818,9606.ENSP00000253727,9606.ENSP00000257915,9606.ENSP00000262965,9606.ENSP00000263734,9606.ENSP00000264657,9606.ENSP00000264779,9606.ENSP00000265354,9606.ENSP00000287025,9606.ENSP00000291442,9606.ENSP00000297689,9606.ENSP00000306245,9606.ENSP00000329357,9606.ENSP00000336790,9606.ENSP00000342136,…	XBP1,MAZ,CREBL2,MBD4,JUND,NR1H2,TFCP2,TCF3,EPAS1,STAT3,GPBP1,SRF,MTERF3,NR2F6,NFIL3,FOS,SP1,ATF4,CREB3,NFYA,GPBP1L1,SREBF1,MAX,ELF3,NFE2L1,JUN,YBX1,TFDP1,SKI,ZNF768,GTF3A,NME2,RELA,ESRRA,TSC22D1,ZBTB7B,HSF1,EHF,BAZ2A,DDIT3,GTF2I
GO:0006979	Response to stimulus	Response to oxidative stress	16	393	0.8	5.9431	1.14e-06	9606.ENSP00000216037,9606.ENSP00000263734,9606.ENSP00000300134,9606.ENSP00000306245,9606.ENSP00000321617,9606.ENSP00000329357,9606.ENSP00000336790,9606.ENSP00000354394,9606.ENSP00000354855,9606.ENSP00000360266,9606.ENSP00000376889,9606.ENSP00000380252,9606.ENSP00000384273,9606.ENSP00000431512,9606.ENSP00000437955,9606.ENSP00000482063	XBP1,EPAS1,STAT6,FOS,ANKZF1,SP1,ATF4,STAT1,NFE2L1,JUN,NME2,NFE2L2,RELA,HSF1,HIF1A,PCGF2
GO:0071375	Response to stimulus	Cellular response to peptide hormone stimulus	11	269	0.8	3.69897	0.0002	9606.ENSP00000216037,9606.ENSP00000264657,9606.ENSP00000300134,9606.ENSP00000329357,9606.ENSP00000348069,9606.ENSP00000351490,9606.ENSP00000354394,9606.ENSP00000357000,9606.ENSP00000380252,9606.ENSP00000384273,9606.ENSP00000431512	XBP1,STAT3,STAT6,SP1,SREBF1,MAX,STAT1,USF1,NFE2L2,RELA,HSF1
GO:0048511	survival	Rhythmic process	11	271	0.8	3.67778	0.00021	9606.ENSP00000252818,9606.ENSP00000256495,9606.ENSP00000297689,9606.ENSP00000329357,9606.ENSP00000336790,9606.ENSP00000345702,9606.ENSP00000348069,9606.ENSP00000360266,9606.ENSP00000379346,9606.ENSP00000396954,9606.ENSP00000432786	JUND,BHLHE40,NFIL3,SP1,ATF4,NFYA,SREBF1,JUN,ADNP,ATF5,KDM2A
GO:1903708	immune system	Positive regulation of hemopoiesis	8	199	0.8	2.35655	0.0044	9606.ENSP00000216037,9606.ENSP00000244745,9606.ENSP00000264657,9606.ENSP00000306245,9606.ENSP00000354394,9606.ENSP00000360266,9606.ENSP00000406286,9606.ENSP00000437955	XBP1,SOX4,STAT3,FOS,STAT1,JUN,ZBTB7B,HIF1A
GO:0043434	Response to stimulus	Response to peptide hormone	15	394	0.77	5.12205	7.55e-06	9606.ENSP00000216037,9606.ENSP00000252818,9606.ENSP00000264657,9606.ENSP00000300134,9606.ENSP00000315768,9606.ENSP00000329357,9606.ENSP00000348069,9606.ENSP00000351490,9606.ENSP00000354394,9606.ENSP00000357000,9606.ENSP00000376889,9606.ENSP00000380252,9606.ENSP00000384273,9606.ENSP00000406286,9606.ENSP00000431512	XBP1,JUND,STAT3,STAT6,STAT2,SP1,SREBF1,MAX,STAT1,USF1,NME2,NFE2L2,RELA,ZBTB7B,HSF1
GO:0021915	developmental	Neural tube development	6	160	0.77	1.45469	0.0351	9606.ENSP00000232424,9606.ENSP00000244745,9606.ENSP00000250448,9606.ENSP00000367797,9606.ENSP00000437955,9606.ENSP00000472305	HES1,SOX4,FOXA1,SKI,HIF1A,ZNF358
GO:0007584	Response to stimulus	Response to nutrient	6	160	0.77	1.45469	0.0351	9606.ENSP00000216037,9606.ENSP00000222305,9606.ENSP00000265354,9606.ENSP00000354394,9606.ENSP00000357000,9606.ENSP00000384273	XBP1,USF2,SRF,STAT1,USF1,RELA
GO:0009952	pattern formation	Anterior/posterior pattern specification	8	214	0.76	2.16115	0.0069	9606.ENSP00000232424,9606.ENSP00000256495,9606.ENSP00000265354,9606.ENSP00000318094,9606.ENSP00000362588,9606.ENSP00000367797,9606.ENSP00000448665,9606.ENSP00000482063	HES1,BHLHE40,SRF,SCMH1,PBX3,SKI,DDIT3,PCGF2
GO:0007568	survival	Aging	10	274	0.75	2.88606	0.0013	9606.ENSP00000252818,9606.ENSP00000264657,9606.ENSP00000265354,9606.ENSP00000306245,9606.ENSP00000348069,9606.ENSP00000360266,9606.ENSP00000380252,9606.ENSP00000384273,9606.ENSP00000399888,9606.ENSP00000412302	JUND,STAT3,SRF,FOS,SREBF1,JUN,NFE2L2,RELA,HMGA1,MBD3
GO:0009991	Response to stimulus	Response to extracellular stimulus	17	483	0.74	5.54061	2.88e-06	9606.ENSP00000216037,9606.ENSP00000222305,9606.ENSP00000265354,9606.ENSP00000306245,9606.ENSP00000335677,9606.ENSP00000336790,9606.ENSP00000348069,9606.ENSP00000351490,9606.ENSP00000354394,9606.ENSP00000354476,9606.ENSP00000357000,9606.ENSP00000360266,9606.ENSP00000379346,9606.ENSP00000380252,9606.ENSP00000384273,9606.ENSP00000412302,9606.ENSP00000448665	XBP1,USF2,SRF,FOS,FOXK2,ATF4,SREBF1,MAX,STAT1,SREBF2,USF1,JUN,ADNP,NFE2L2,RELA,MBD3,DDIT3
GO:0046890	metabolic	Regulation of lipid biosynthetic process	7	197	0.74	1.68613	0.0206	9606.ENSP00000216037,9606.ENSP00000228865,9606.ENSP00000253727,9606.ENSP00000329357,9606.ENSP00000345702,9606.ENSP00000348069,9606.ENSP00000354476	XBP1,CREBL2,NR1H2,SP1,NFYA,SREBF1,SREBF2
GO:0032868	Response to stimulus	Response to insulin	8	231	0.73	1.97469	0.0106	9606.ENSP00000216037,9606.ENSP00000329357,9606.ENSP00000348069,9606.ENSP00000351490,9606.ENSP00000354394,9606.ENSP00000357000,9606.ENSP00000384273,9606.ENSP00000406286	XBP1,SP1,SREBF1,MAX,STAT1,USF1,RELA,ZBTB7B
GO:0009743	Response to stimulus	Response to carbohydrate	6	174	0.73	1.30364	0.0497	9606.ENSP00000216037,9606.ENSP00000244745,9606.ENSP00000265354,9606.ENSP00000348069,9606.ENSP00000376889,9606.ENSP00000379346	XBP1,SOX4,SRF,SREBF1,NME2,ADNP
GO:0032870	Response to stimulus	Cellular response to hormone stimulus	19	569	0.71	6.02411	9.46e-07	9606.ENSP00000216037,9606.ENSP00000252818,9606.ENSP00000253727,9606.ENSP00000264657,9606.ENSP00000291442,9606.ENSP00000300134,9606.ENSP00000303315,9606.ENSP00000306245,9606.ENSP00000329357,9606.ENSP00000348069,9606.ENSP00000351490,9606.ENSP00000354394,9606.ENSP00000357000,9606.ENSP00000360266,9606.ENSP00000380252,9606.ENSP00000384273,9606.ENSP00000384851,9606.ENSP00000431512,9606.ENSP00000467423	XBP1,JUND,NR1H2,STAT3,NR2F6,STAT6,JUNB,FOS,SP1,SREBF1,MAX,STAT1,USF1,JUN,NFE2L2,RELA,ESRRA,HSF1,SAFB
GO:0031667	Response to stimulus	Response to nutrient levels	15	449	0.71	4.44855	3.56e-05	9606.ENSP00000216037,9606.ENSP00000222305,9606.ENSP00000265354,9606.ENSP00000335677,9606.ENSP00000336790,9606.ENSP00000348069,9606.ENSP00000351490,9606.ENSP00000354394,9606.ENSP00000354476,9606.ENSP00000357000,9606.ENSP00000360266,9606.ENSP00000380252,9606.ENSP00000384273,9606.ENSP00000412302,9606.ENSP00000448665	XBP1,USF2,SRF,FOXK2,ATF4,SREBF1,MAX,STAT1,SREBF2,USF1,JUN,NFE2L2,RELA,MBD3,DDIT3
GO:1901215	survival	Negative regulation of neuron death	7	211	0.71	1.55752	0.0277	9606.ENSP00000247970,9606.ENSP00000264657,9606.ENSP00000336790,9606.ENSP00000360266,9606.ENSP00000379346,9606.ENSP00000431512,9606.ENSP00000437955	PIN1,STAT3,ATF4,JUN,ADNP,HSF1,HIF1A
GO:0045165	differentiation	Cell fate commitment	8	248	0.7	1.80967	0.0155	9606.ENSP00000232424,9606.ENSP00000250448,9606.ENSP00000262965,9606.ENSP00000263734,9606.ENSP00000264657,9606.ENSP00000300134,9606.ENSP00000354855,9606.ENSP00000406286	HES1,FOXA1,TCF3,EPAS1,STAT3,STAT6,NFE2L1,ZBTB7B
GO:1901214	survival	Regulation of neuron death	10	317	0.69	2.40894	0.0039	9606.ENSP00000247970,9606.ENSP00000264657,9606.ENSP00000306245,9606.ENSP00000336790,9606.ENSP00000360266,9606.ENSP00000379346,9606.ENSP00000431512,9606.ENSP00000437955,9606.ENSP00000448665,9606.ENSP00000483056	PIN1,STAT3,FOS,ATF4,JUN,ADNP,HSF1,HIF1A,DDIT3,ELK1
GO:0045637	differentiation	Regulation of myeloid cell differentiation	8	260	0.68	1.69897	0.02	9606.ENSP00000264657,9606.ENSP00000306245,9606.ENSP00000314129,9606.ENSP00000354394,9606.ENSP00000360266,9606.ENSP00000376889,9606.ENSP00000384851,9606.ENSP00000437955	STAT3,FOS,TFE3,STAT1,JUN,NME2,ESRRA,HIF1A
GO:0009416	Response to stimulus	Response to light stimulus	9	302	0.67	1.92445	0.0119	9606.ENSP00000252818,9606.ENSP00000256495,9606.ENSP00000291442,9606.ENSP00000306245,9606.ENSP00000336790,9606.ENSP00000357000,9606.ENSP00000384273,9606.ENSP00000437955,9606.ENSP00000483056	JUND,BHLHE40,NR2F6,FOS,ATF4,USF1,RELA,HIF1A,ELK1
GO:2001234	survival	Negative regulation of apoptotic signaling pathway	7	232	0.67	1.37161	0.0425	9606.ENSP00000216037,9606.ENSP00000219782,9606.ENSP00000342136,9606.ENSP00000380252,9606.ENSP00000384273,9606.ENSP00000437955,9606.ENSP00000482063	XBP1,MAZ,CREB3,NFE2L2,RELA,HIF1A,PCGF2
GO:0010035	Response to stimulus	Response to inorganic substance	16	538	0.66	4.20971	6.17e-05	9606.ENSP00000252818,9606.ENSP00000300134,9606.ENSP00000303315,9606.ENSP00000306245,9606.ENSP00000321617,9606.ENSP00000336790,9606.ENSP00000345702,9606.ENSP00000354394,9606.ENSP00000354855,9606.ENSP00000360266,9606.ENSP00000379346,9606.ENSP00000380252,9606.ENSP00000384273,9606.ENSP00000431512,9606.ENSP00000437955,9606.ENSP00000482063	JUND,STAT6,JUNB,FOS,ANKZF1,ATF4,NFYA,STAT1,NFE2L1,JUN,ADNP,NFE2L2,RELA,HSF1,HIF1A,PCGF2
GO:0051090	regulation of transcription	Regulation of dna-binding transcription factor activity	13	437	0.66	3.21467	0.00061	9606.ENSP00000250448,9606.ENSP00000256495,9606.ENSP00000262965,9606.ENSP00000264657,9606.ENSP00000265354,9606.ENSP00000306245,9606.ENSP00000342136,9606.ENSP00000348632,9606.ENSP00000360266,9606.ENSP00000364519,9606.ENSP00000384273,9606.ENSP00000433459,9606.ENSP00000448665	FOXA1,BHLHE40,TCF3,STAT3,SRF,FOS,CREB3,RBCK1,JUN,TFDP1,RELA,CREBZF,DDIT3
GO:0051252	metabolic	Regulation of rna metabolic process	106	3722	0.65	51.2899	5.13e-52	9606.ENSP00000215742,9606.ENSP00000216037,9606.ENSP00000219782,9606.ENSP00000222305,9606.ENSP00000222329,9606.ENSP00000223357,9606.ENSP00000228865,9606.ENSP00000232424,9606.ENSP00000234170,9606.ENSP00000244745,9606.ENSP00000246912,9606.ENSP00000247970,9606.ENSP00000250448,9606.ENSP00000252542,9606.ENSP00000252818,9606.ENSP00000253727,9606.ENSP00000256495,9606.ENSP00000257915,9606.ENSP00000261332,…	THAP7,XBP1,MAZ,USF2,ERF,AEBP1,CREBL2,HES1,CEBPZ,SOX4,MLX,PIN1,FOXA1,SAFB2,JUND,NR1H2,BHLHE40,TFCP2,ZNF24,CHCHD3,TCF3,EPAS1,HSF4,CTCF,STAT3,GPBP1,SRF,SLC2A4RG,PATZ1,MTERF3,NR2F6,NFIL3,ZNF22,STAT6,E4F1,PA2G4,JUNB,FOS,DRAP1,CC2D1A,TFE3,STAT2,SCMH1,GLYR1,ZKSCAN1,SP1,FOXK2,ATF4,MXD4,ZNF395,CREB3,NFYA,GPBP1L1,SREBF1,RBCK1,SON,MAX,ELF3,STAT1,SREBF2,NFE2L1,USF1,CREB3L4,JUN,REXO4,YBX1,PBX3,ZNF76,PHF1,TFDP…
GO:0034645	metabolic	Cellular macromolecule biosynthetic process	45	1592	0.64	14.857	1.39e-15	9606.ENSP00000216037,9606.ENSP00000219782,9606.ENSP00000228865,9606.ENSP00000252818,9606.ENSP00000253727,9606.ENSP00000257915,9606.ENSP00000262965,9606.ENSP00000263734,9606.ENSP00000264657,9606.ENSP00000264779,9606.ENSP00000265354,9606.ENSP00000287025,9606.ENSP00000291442,9606.ENSP00000297689,9606.ENSP00000301727,9606.ENSP00000306245,9606.ENSP00000329357,9606.ENSP00000336790,9606.ENSP00000342136,…	XBP1,MAZ,CREBL2,JUND,NR1H2,TFCP2,TCF3,EPAS1,STAT3,GPBP1,SRF,MTERF3,NR2F6,NFIL3,E4F1,FOS,SP1,ATF4,CREB3,NFYA,GPBP1L1,SREBF1,MAX,ELF3,NFE2L1,JUN,YBX1,TFDP1,SKI,ZNF768,GTF3A,STRA13,RELA,ESRRA,TSC22D1,HMGA1,ZBTB7B,ZNF598,REPIN1,HSF1,EHF,HIF1A,BAZ2A,DDIT3,GTF2I
GO:1903706	immune system	Regulation of hemopoiesis	14	493	0.64	3.3279	0.00047	9606.ENSP00000216037,9606.ENSP00000232424,9606.ENSP00000244745,9606.ENSP00000262965,9606.ENSP00000264657,9606.ENSP00000306245,9606.ENSP00000314129,9606.ENSP00000354394,9606.ENSP00000360266,9606.ENSP00000376889,9606.ENSP00000380252,9606.ENSP00000384851,9606.ENSP00000406286,9606.ENSP00000437955	XBP1,HES1,SOX4,TCF3,STAT3,FOS,TFE3,STAT1,JUN,NME2,NFE2L2,ESRRA,ZBTB7B,HIF1A
GO:0009314	Response to stimulus	Response to radiation	12	431	0.64	2.63827	0.0023	9606.ENSP00000252818,9606.ENSP00000256495,9606.ENSP00000291442,9606.ENSP00000303315,9606.ENSP00000306245,9606.ENSP00000336790,9606.ENSP00000357000,9606.ENSP00000360266,9606.ENSP00000384273,9606.ENSP00000431512,9606.ENSP00000437955,9606.ENSP00000483056	JUND,BHLHE40,NR2F6,JUNB,FOS,ATF4,USF1,JUN,RELA,HSF1,HIF1A,ELK1
GO:0033044	Chromatin organization	Regulation of chromosome organization	10	359	0.64	2.03152	0.0093	9606.ENSP00000216037,9606.ENSP00000264010,9606.ENSP00000322716,9606.ENSP00000348069,9606.ENSP00000363640,9606.ENSP00000367797,9606.ENSP00000378165,9606.ENSP00000380557,9606.ENSP00000399888,9606.ENSP00000406286	XBP1,CTCF,GLYR1,SREBF1,PHF1,SKI,ZNF207,AKAP8L,HMGA1,ZBTB7B
GO:0046016	regulation of transcription	Positive regulation of transcription by glucose	3	4	2.07	3.09691	0.0008	9606.ENSP00000222305,9606.ENSP00000265354,9606.ENSP00000357000	USF2,SRF,USF1
GO:1902105	differentiation	Regulation of leukocyte differentiation	8	285	0.64	1.50169	0.0315	9606.ENSP00000216037,9606.ENSP00000244745,9606.ENSP00000306245,9606.ENSP00000314129,9606.ENSP00000360266,9606.ENSP00000376889,9606.ENSP00000384851,9606.ENSP00000406286	XBP1,SOX4,FOS,TFE3,JUN,NME2,ESRRA,ZBTB7B
GO:2000112	metabolic	Regulation of cellular macromolecule biosynthetic process	106	3878	0.63	49.6073	2.47e-50	9606.ENSP00000215742,9606.ENSP00000216037,9606.ENSP00000219782,9606.ENSP00000222305,9606.ENSP00000222329,9606.ENSP00000223357,9606.ENSP00000228865,9606.ENSP00000232424,9606.ENSP00000234170,9606.ENSP00000244745,9606.ENSP00000246912,9606.ENSP00000247970,9606.ENSP00000250448,9606.ENSP00000252542,9606.ENSP00000252818,9606.ENSP00000253727,9606.ENSP00000256495,9606.ENSP00000257915,9606.ENSP00000261332,…	THAP7,XBP1,MAZ,USF2,ERF,AEBP1,CREBL2,HES1,CEBPZ,SOX4,MLX,PIN1,FOXA1,SAFB2,JUND,NR1H2,BHLHE40,TFCP2,ZNF24,CHCHD3,TCF3,EPAS1,HSF4,CTCF,STAT3,GPBP1,SRF,SLC2A4RG,PATZ1,MTERF3,NR2F6,NFIL3,ZNF22,STAT6,E4F1,PA2G4,JUNB,FOS,DRAP1,CC2D1A,TFE3,STAT2,SCMH1,GLYR1,ZKSCAN1,SP1,FOXK2,ATF4,MXD4,ZNF395,CREB3,NFYA,GPBP1L1,SREBF1,RBCK1,MAX,ELF3,STAT1,SREBF2,NFE2L1,USF1,CREB3L4,JUN,REXO4,YBX1,PBX3,ZNF76,PHF1,TFDP1,SK…
GO:0044271	metabolic	Cellular nitrogen compound biosynthetic process	42	1522	0.63	13.2418	5.73e-14	9606.ENSP00000216037,9606.ENSP00000219782,9606.ENSP00000228865,9606.ENSP00000249910,9606.ENSP00000252818,9606.ENSP00000253727,9606.ENSP00000257915,9606.ENSP00000262965,9606.ENSP00000263734,9606.ENSP00000264657,9606.ENSP00000264779,9606.ENSP00000265354,9606.ENSP00000287025,9606.ENSP00000291442,9606.ENSP00000297689,9606.ENSP00000306245,9606.ENSP00000329357,9606.ENSP00000336790,9606.ENSP00000342136,…	XBP1,MAZ,CREBL2,MBD4,JUND,NR1H2,TFCP2,TCF3,EPAS1,STAT3,GPBP1,SRF,MTERF3,NR2F6,NFIL3,FOS,SP1,ATF4,CREB3,NFYA,GPBP1L1,SREBF1,MAX,ELF3,NFE2L1,JUN,YBX1,TFDP1,SKI,ZNF768,GTF3A,NME2,RELA,ESRRA,TSC22D1,ZBTB7B,ZNF598,HSF1,EHF,BAZ2A,DDIT3,GTF2I
GO:0010038	Response to stimulus	Response to metal ion	10	367	0.63	1.96658	0.0108	9606.ENSP00000252818,9606.ENSP00000303315,9606.ENSP00000306245,9606.ENSP00000336790,9606.ENSP00000345702,9606.ENSP00000354855,9606.ENSP00000360266,9606.ENSP00000380252,9606.ENSP00000431512,9606.ENSP00000437955	JUND,JUNB,FOS,ATF4,NFYA,NFE2L1,JUN,NFE2L2,HSF1,HIF1A
GO:0016070	metabolic	RNA metabolic process	43	1584	0.62	13.3947	4.03e-14	9606.ENSP00000216037,9606.ENSP00000219782,9606.ENSP00000228865,9606.ENSP00000252818,9606.ENSP00000253727,9606.ENSP00000257915,9606.ENSP00000262965,9606.ENSP00000263734,9606.ENSP00000264657,9606.ENSP00000264779,9606.ENSP00000265354,9606.ENSP00000287025,9606.ENSP00000291442,9606.ENSP00000297689,9606.ENSP00000302886,9606.ENSP00000306245,9606.ENSP00000329357,9606.ENSP00000336790,9606.ENSP00000342136,…	XBP1,MAZ,CREBL2,JUND,NR1H2,TFCP2,TCF3,EPAS1,STAT3,GPBP1,SRF,MTERF3,NR2F6,NFIL3,PA2G4,FOS,SP1,ATF4,CREB3,NFYA,GPBP1L1,SREBF1,SON,MAX,ELF3,NFE2L1,JUN,REXO4,YBX1,TFDP1,SKI,ZNF768,GTF3A,AKAP8L,RELA,ESRRA,TSC22D1,ZBTB7B,HSF1,EHF,BAZ2A,DDIT3,GTF2I
GO:0009725	Response to stimulus	Response to hormone	23	849	0.62	6.01818	9.59e-07	9606.ENSP00000216037,9606.ENSP00000252818,9606.ENSP00000253727,9606.ENSP00000264657,9606.ENSP00000265354,9606.ENSP00000291442,9606.ENSP00000300134,9606.ENSP00000303315,9606.ENSP00000306245,9606.ENSP00000315768,9606.ENSP00000329357,9606.ENSP00000348069,9606.ENSP00000351490,9606.ENSP00000354394,9606.ENSP00000357000,9606.ENSP00000360266,9606.ENSP00000376889,9606.ENSP00000380252,9606.ENSP00000384273,…	XBP1,JUND,NR1H2,STAT3,SRF,NR2F6,STAT6,JUNB,FOS,STAT2,SP1,SREBF1,MAX,STAT1,USF1,JUN,NME2,NFE2L2,RELA,ESRRA,ZBTB7B,HSF1,SAFB
GO:0048732	developmental	Gland development	11	410	0.62	2.19382	0.0064	9606.ENSP00000216037,9606.ENSP00000222305,9606.ENSP00000232424,9606.ENSP00000250448,9606.ENSP00000265354,9606.ENSP00000300134,9606.ENSP00000352673,9606.ENSP00000360266,9606.ENSP00000384273,9606.ENSP00000406286,9606.ENSP00000437955	XBP1,USF2,HES1,FOXA1,SRF,STAT6,ELF3,JUN,RELA,ZBTB7B,HIF1A
GO:0003002	pattern formation	Regionalization	9	332	0.62	1.68194	0.0208	9606.ENSP00000232424,9606.ENSP00000250448,9606.ENSP00000256495,9606.ENSP00000265354,9606.ENSP00000318094,9606.ENSP00000362588,9606.ENSP00000367797,9606.ENSP00000448665,9606.ENSP00000482063	HES1,FOXA1,BHLHE40,SRF,SCMH1,PBX3,SKI,DDIT3,PCGF2
GO:0002521	differentiation	Leukocyte differentiation	9	338	0.62	1.64782	0.0225	9606.ENSP00000244745,9606.ENSP00000262965,9606.ENSP00000264657,9606.ENSP00000265354,9606.ENSP00000266269,9606.ENSP00000300134,9606.ENSP00000303315,9606.ENSP00000360266,9606.ENSP00000406286	SOX4,TCF3,STAT3,SRF,PATZ1,STAT6,JUNB,JUN,ZBTB7B
GO:0001701	developmental	In utero embryonic development	10	382	0.61	1.85387	0.014	9606.ENSP00000232424,9606.ENSP00000263734,9606.ENSP00000265354,9606.ENSP00000303315,9606.ENSP00000352673,9606.ENSP00000361626,9606.ENSP00000412302,9606.ENSP00000431512,9606.ENSP00000437955,9606.ENSP00000482063	HES1,EPAS1,SRF,JUNB,ELF3,YBX1,MBD3,HSF1,HIF1A,PCGF2
GO:0051172	metabolic	Negative regulation of nitrogen compound metabolic process	61	2429	0.59	19.5214	3.01e-20	9606.ENSP00000215742,9606.ENSP00000216037,9606.ENSP00000222329,9606.ENSP00000223357,9606.ENSP00000232424,9606.ENSP00000244745,9606.ENSP00000246912,9606.ENSP00000247970,9606.ENSP00000250448,9606.ENSP00000252818,9606.ENSP00000253727,9606.ENSP00000256495,9606.ENSP00000261332,9606.ENSP00000262570,9606.ENSP00000262965,9606.ENSP00000264009,9606.ENSP00000264010,9606.ENSP00000264657,9606.ENSP00000265354,…	THAP7,XBP1,ERF,AEBP1,HES1,SOX4,MLX,PIN1,FOXA1,JUND,NR1H2,BHLHE40,ZNF24,CHCHD3,TCF3,HSF4,CTCF,STAT3,SRF,PATZ1,MTERF3,NR2F6,NFIL3,STAT6,E4F1,PA2G4,JUNB,DRAP1,CC2D1A,SCMH1,HMG20B,FOXK2,ATF4,MXD4,SREBF1,MAX,ELF3,STAT1,SREBF2,NFE2L1,JUN,YBX1,PHF1,SKI,E2F4,CGGBP1,RELA,ESRRA,ZNF692,ATF5,HMGA1,ZBTB7B,MBD3,ZNF706,HSF1,KDM2A,CREBZF,BAZ2A,DDIT3,IRF3,PCGF2
GO:0045597	differentiation	Positive regulation of cell differentiation	25	993	0.59	6.08513	8.22e-07	9606.ENSP00000216037,9606.ENSP00000228865,9606.ENSP00000232424,9606.ENSP00000244745,9606.ENSP00000247970,9606.ENSP00000250448,9606.ENSP00000252818,9606.ENSP00000262965,9606.ENSP00000264009,9606.ENSP00000264657,9606.ENSP00000265354,9606.ENSP00000302886,9606.ENSP00000303315,9606.ENSP00000306245,9606.ENSP00000314129,9606.ENSP00000328269,9606.ENSP00000354394,9606.ENSP00000360266,9606.ENSP00000376889,…	XBP1,CREBL2,HES1,SOX4,PIN1,FOXA1,JUND,TCF3,HSF4,STAT3,SRF,PA2G4,JUNB,FOS,TFE3,HMG20B,STAT1,JUN,NME2,ADNP,NFE2L2,RELA,ZBTB7B,HIF1A,VEZF1
GO:0033993	Response to stimulus	Response to lipid	21	858	0.58	4.64782	2.25e-05	9606.ENSP00000216037,9606.ENSP00000249910,9606.ENSP00000250448,9606.ENSP00000252818,9606.ENSP00000253727,9606.ENSP00000264657,9606.ENSP00000291442,9606.ENSP00000303315,9606.ENSP00000306245,9606.ENSP00000348069,9606.ENSP00000354476,9606.ENSP00000354855,9606.ENSP00000360266,9606.ENSP00000376889,9606.ENSP00000384273,9606.ENSP00000384851,9606.ENSP00000412302,9606.ENSP00000431512,9606.ENSP00000467423,…	XBP1,MBD4,FOXA1,JUND,NR1H2,STAT3,NR2F6,JUNB,FOS,SREBF1,SREBF2,NFE2L1,JUN,NME2,RELA,ESRRA,MBD3,HSF1,SAFB,IRF3,ELK1
GO:2001233	survival	Regulation of apoptotic signaling pathway	10	409	0.58	1.66959	0.0214	9606.ENSP00000216037,9606.ENSP00000219782,9606.ENSP00000342136,9606.ENSP00000348632,9606.ENSP00000364519,9606.ENSP00000380252,9606.ENSP00000384273,9606.ENSP00000437955,9606.ENSP00000448665,9606.ENSP00000482063	XBP1,MAZ,CREB3,RBCK1,TFDP1,NFE2L2,RELA,HIF1A,DDIT3,PCGF2
GO:0001654	developmental	Eye development	9	365	0.58	1.46092	0.0346	9606.ENSP00000264009,9606.ENSP00000264657,9606.ENSP00000265354,9606.ENSP00000336790,9606.ENSP00000351490,9606.ENSP00000360266,9606.ENSP00000362588,9606.ENSP00000367797,9606.ENSP00000437955	HSF4,STAT3,SRF,ATF4,MAX,JUN,PBX3,SKI,HIF1A
GO:0034248	metabolic	Regulation of cellular amide metabolic process	11	456	0.57	1.86967	0.0135	9606.ENSP00000244745,9606.ENSP00000247970,9606.ENSP00000264657,9606.ENSP00000302886,9606.ENSP00000329357,9606.ENSP00000336790,9606.ENSP00000361626,9606.ENSP00000380252,9606.ENSP00000384273,9606.ENSP00000411409,9606.ENSP00000430823	SOX4,PIN1,STAT3,PA2G4,SP1,ATF4,YBX1,NFE2L2,RELA,ZNF598,ZNF706
GO:0031324	metabolic	Negative regulation of cellular metabolic process	62	2630	0.56	18.567	2.71e-19	9606.ENSP00000215742,9606.ENSP00000216037,9606.ENSP00000222329,9606.ENSP00000223357,9606.ENSP00000232424,9606.ENSP00000244745,9606.ENSP00000246912,9606.ENSP00000247970,9606.ENSP00000250448,9606.ENSP00000252818,9606.ENSP00000253727,9606.ENSP00000256495,9606.ENSP00000261332,9606.ENSP00000262570,9606.ENSP00000262965,9606.ENSP00000264009,9606.ENSP00000264010,9606.ENSP00000264657,9606.ENSP00000265354,…	THAP7,XBP1,ERF,AEBP1,HES1,SOX4,MLX,PIN1,FOXA1,JUND,NR1H2,BHLHE40,ZNF24,CHCHD3,TCF3,HSF4,CTCF,STAT3,SRF,PATZ1,MTERF3,NR2F6,NFIL3,STAT6,E4F1,PA2G4,JUNB,DRAP1,CC2D1A,SCMH1,HMG20B,FOXK2,ATF4,MXD4,SREBF1,MAX,ELF3,STAT1,SREBF2,NFE2L1,JUN,YBX1,PHF1,SKI,E2F4,CGGBP1,RELA,ESRRA,ZNF692,ATF5,HMGA1,ZBTB7B,MBD3,ZNF706,HSF1,KDM2A,CREBZF,HIF1A,BAZ2A,DDIT3,IRF3,PCGF2
GO:0007389	pattern formation	Pattern specification process	10	432	0.56	1.53165	0.0294	9606.ENSP00000232424,9606.ENSP00000250448,9606.ENSP00000256495,9606.ENSP00000265354,9606.ENSP00000318094,9606.ENSP00000362588,9606.ENSP00000367797,9606.ENSP00000437955,9606.ENSP00000448665,9606.ENSP00000482063	HES1,FOXA1,BHLHE40,SRF,SCMH1,PBX3,SKI,HIF1A,DDIT3,PCGF2
GO:0048534	developmental	Hematopoietic or lymphoid organ development	14	619	0.55	2.36653	0.0043	9606.ENSP00000232424,9606.ENSP00000244745,9606.ENSP00000262965,9606.ENSP00000263734,9606.ENSP00000264657,9606.ENSP00000265354,9606.ENSP00000266269,9606.ENSP00000300134,9606.ENSP00000303315,9606.ENSP00000336790,9606.ENSP00000354855,9606.ENSP00000360266,9606.ENSP00000406286,9606.ENSP00000437955	HES1,SOX4,TCF3,EPAS1,STAT3,SRF,PATZ1,STAT6,JUNB,ATF4,NFE2L1,JUN,ZBTB7B,HIF1A
GO:0030097	developmental	Hemopoiesis	13	570	0.55	2.1549	0.007	9606.ENSP00000244745,9606.ENSP00000262965,9606.ENSP00000263734,9606.ENSP00000264657,9606.ENSP00000265354,9606.ENSP00000266269,9606.ENSP00000300134,9606.ENSP00000303315,9606.ENSP00000336790,9606.ENSP00000354855,9606.ENSP00000360266,9606.ENSP00000406286,9606.ENSP00000437955	SOX4,TCF3,EPAS1,STAT3,SRF,PATZ1,STAT6,JUNB,ATF4,NFE2L1,JUN,ZBTB7B,HIF1A
GO:0071396	Response to stimulus	Cellular response to lipid	12	528	0.55	1.91721	0.0121	9606.ENSP00000216037,9606.ENSP00000253727,9606.ENSP00000291442,9606.ENSP00000348069,9606.ENSP00000354855,9606.ENSP00000376889,9606.ENSP00000384273,9606.ENSP00000384851,9606.ENSP00000431512,9606.ENSP00000467423,9606.ENSP00000471896,9606.ENSP00000483056	XBP1,NR1H2,NR2F6,SREBF1,NFE2L1,NME2,RELA,ESRRA,HSF1,SAFB,IRF3,ELK1
GO:0051173	metabolic	Positive regulation of nitrogen compound metabolic process	73	3239	0.54	22.3197	4.79e-23	9606.ENSP00000216037,9606.ENSP00000219782,9606.ENSP00000222305,9606.ENSP00000228865,9606.ENSP00000232424,9606.ENSP00000234170,9606.ENSP00000244745,9606.ENSP00000246912,9606.ENSP00000247970,9606.ENSP00000250448,9606.ENSP00000252818,9606.ENSP00000253727,9606.ENSP00000257915,9606.ENSP00000261332,9606.ENSP00000262965,9606.ENSP00000263734,9606.ENSP00000264009,9606.ENSP00000264010,9606.ENSP00000264657,…	XBP1,MAZ,USF2,CREBL2,HES1,CEBPZ,SOX4,MLX,PIN1,FOXA1,JUND,NR1H2,TFCP2,ZNF24,TCF3,EPAS1,HSF4,CTCF,STAT3,GPBP1,SRF,PATZ1,NFIL3,STAT6,E4F1,JUNB,FOS,TFE3,STAT2,GLYR1,SP1,FOXK2,ATF4,ZFP91,CREB3,NFYA,GPBP1L1,SREBF1,MAX,ELF3,STAT1,SREBF2,NFE2L1,USF1,CREB3L4,JUN,YBX1,PBX3,ZNF76,PHF1,TFDP1,SKI,E2F4,STRA13,NME2,ADNP,NFE2L2,AKAP8L,RELA,ESRRA,CXXC1,ATF5,HMGA1,ZBTB7B,HSF1,EHF,HIF1A,DDIT3,VEZF1,SAFB,IRF3,HMGN3,…
GO:0006325	Chromatin organization	Chromatin organization	16	713	0.54	2.82391	0.0015	9606.ENSP00000250448,9606.ENSP00000264009,9606.ENSP00000264010,9606.ENSP00000318094,9606.ENSP00000328269,9606.ENSP00000363640,9606.ENSP00000376168,9606.ENSP00000384273,9606.ENSP00000390475,9606.ENSP00000399888,9606.ENSP00000412302,9606.ENSP00000432786,9606.ENSP00000446880,9606.ENSP00000467423,9606.ENSP00000482063,9606.ENSP00000482613	FOXA1,HSF4,CTCF,SCMH1,HMG20B,PHF1,STRA13,RELA,CXXC1,HMGA1,MBD3,KDM2A,BAZ2A,SAFB,PCGF2,HMGN3
GO:0048568	developmental	Embryonic organ development	10	448	0.54	1.44129	0.0362	9606.ENSP00000232424,9606.ENSP00000263734,9606.ENSP00000265354,9606.ENSP00000303315,9606.ENSP00000336790,9606.ENSP00000362588,9606.ENSP00000412302,9606.ENSP00000431512,9606.ENSP00000437955,9606.ENSP00000482063	HES1,EPAS1,SRF,JUNB,ATF4,PBX3,MBD3,HSF1,HIF1A,PCGF2
GO:0010605	metabolic	Negative regulation of macromolecule metabolic process	63	2875	0.53	17.3788	4.18e-18	9606.ENSP00000215742,9606.ENSP00000216037,9606.ENSP00000222329,9606.ENSP00000223357,9606.ENSP00000232424,9606.ENSP00000244745,9606.ENSP00000246912,9606.ENSP00000247970,9606.ENSP00000250448,9606.ENSP00000252818,9606.ENSP00000253727,9606.ENSP00000256495,9606.ENSP00000261332,9606.ENSP00000262570,9606.ENSP00000262965,9606.ENSP00000264009,9606.ENSP00000264010,9606.ENSP00000264657,9606.ENSP00000265354,…	THAP7,XBP1,ERF,AEBP1,HES1,SOX4,MLX,PIN1,FOXA1,JUND,NR1H2,BHLHE40,ZNF24,CHCHD3,TCF3,HSF4,CTCF,STAT3,SRF,PATZ1,MTERF3,NR2F6,NFIL3,STAT6,E4F1,PA2G4,JUNB,DRAP1,CC2D1A,SCMH1,HMG20B,FOXK2,ATF4,MXD4,SREBF1,MAX,ELF3,STAT1,SREBF2,NFE2L1,JUN,YBX1,PHF1,SKI,E2F4,ADNP,CGGBP1,RELA,ESRRA,ZNF692,ATF5,HMGA1,ZBTB7B,MBD3,ZNF706,HSF1,KDM2A,CREBZF,HIF1A,BAZ2A,DDIT3,IRF3,PCGF2
GO:0090304	metabolic	Nucleic acid metabolic process	48	2178	0.53	11.9788	1.05e-12	9606.ENSP00000216037,9606.ENSP00000219782,9606.ENSP00000228865,9606.ENSP00000249910,9606.ENSP00000252818,9606.ENSP00000253727,9606.ENSP00000257915,9606.ENSP00000262965,9606.ENSP00000263734,9606.ENSP00000264010,9606.ENSP00000264657,9606.ENSP00000264779,9606.ENSP00000265354,9606.ENSP00000287025,9606.ENSP00000291442,9606.ENSP00000297689,9606.ENSP00000302886,9606.ENSP00000306245,9606.ENSP00000329357,…	XBP1,MAZ,CREBL2,MBD4,JUND,NR1H2,TFCP2,TCF3,EPAS1,CTCF,STAT3,GPBP1,SRF,MTERF3,NR2F6,NFIL3,PA2G4,FOS,SP1,ATF4,CREB3,NFYA,GPBP1L1,SREBF1,SON,MAX,ELF3,NFE2L1,JUN,REXO4,YBX1,TFDP1,SKI,ZNF768,GTF3A,STRA13,AKAP8L,RELA,ESRRA,TSC22D1,HMGA1,ZBTB7B,HSF1,KDM2A,EHF,BAZ2A,DDIT3,GTF2I
GO:1990440	regulation of transcription	Positive regulation of transcription from rna polymerase ii promoter in response to endoplasmic reticulum stress	3	12	1.59	2.10237	0.0079	9606.ENSP00000216037,9606.ENSP00000336790,9606.ENSP00000448665	XBP1,ATF4,DDIT3
GO:0051094	developmental	Positive regulation of developmental process	30	1389	0.53	6.20551	6.23e-07	9606.ENSP00000216037,9606.ENSP00000228865,9606.ENSP00000232424,9606.ENSP00000244745,9606.ENSP00000247970,9606.ENSP00000250448,9606.ENSP00000252818,9606.ENSP00000262965,9606.ENSP00000264009,9606.ENSP00000264657,9606.ENSP00000265354,9606.ENSP00000300134,9606.ENSP00000302886,9606.ENSP00000303315,9606.ENSP00000306245,9606.ENSP00000314129,9606.ENSP00000328269,9606.ENSP00000329357,9606.ENSP00000336790,…	XBP1,CREBL2,HES1,SOX4,PIN1,FOXA1,JUND,TCF3,HSF4,STAT3,SRF,STAT6,PA2G4,JUNB,FOS,TFE3,HMG20B,SP1,ATF4,STAT1,JUN,NME2,ADNP,NFE2L2,RELA,HMGA1,ZBTB7B,HSF1,HIF1A,VEZF1
GO:0014070	Response to stimulus	Response to organic cyclic compound	20	911	0.53	3.69897	0.0002	9606.ENSP00000249910,9606.ENSP00000250448,9606.ENSP00000252818,9606.ENSP00000253727,9606.ENSP00000264657,9606.ENSP00000291442,9606.ENSP00000303315,9606.ENSP00000306245,9606.ENSP00000336790,9606.ENSP00000348069,9606.ENSP00000354394,9606.ENSP00000354855,9606.ENSP00000360266,9606.ENSP00000384273,9606.ENSP00000384851,9606.ENSP00000412302,9606.ENSP00000431512,9606.ENSP00000467423,9606.ENSP00000471896,…	MBD4,FOXA1,JUND,NR1H2,STAT3,NR2F6,JUNB,FOS,ATF4,SREBF1,STAT1,NFE2L1,JUN,RELA,ESRRA,MBD3,HSF1,SAFB,IRF3,ELK1
GO:0043009	developmental	Chordate embryonic development	14	640	0.53	2.22185	0.006	9606.ENSP00000232424,9606.ENSP00000244745,9606.ENSP00000250448,9606.ENSP00000263734,9606.ENSP00000265354,9606.ENSP00000303315,9606.ENSP00000352673,9606.ENSP00000361626,9606.ENSP00000367797,9606.ENSP00000412302,9606.ENSP00000431512,9606.ENSP00000437955,9606.ENSP00000472305,9606.ENSP00000482063	HES1,SOX4,FOXA1,EPAS1,SRF,JUNB,ELF3,YBX1,SKI,MBD3,HSF1,HIF1A,ZNF358,PCGF2
GO:0031325	metabolic	Positive regulation of cellular metabolic process	73	3413	0.52	20.9318	1.17e-21	9606.ENSP00000216037,9606.ENSP00000219782,9606.ENSP00000222305,9606.ENSP00000228865,9606.ENSP00000232424,9606.ENSP00000234170,9606.ENSP00000244745,9606.ENSP00000246912,9606.ENSP00000247970,9606.ENSP00000250448,9606.ENSP00000252818,9606.ENSP00000253727,9606.ENSP00000257915,9606.ENSP00000261332,9606.ENSP00000262965,9606.ENSP00000263734,9606.ENSP00000264009,9606.ENSP00000264010,9606.ENSP00000264657,…	XBP1,MAZ,USF2,CREBL2,HES1,CEBPZ,SOX4,MLX,PIN1,FOXA1,JUND,NR1H2,TFCP2,ZNF24,TCF3,EPAS1,HSF4,CTCF,STAT3,GPBP1,SRF,PATZ1,NFIL3,STAT6,E4F1,JUNB,FOS,TFE3,STAT2,GLYR1,SP1,FOXK2,ATF4,ZFP91,CREB3,NFYA,GPBP1L1,SREBF1,MAX,ELF3,STAT1,SREBF2,NFE2L1,USF1,CREB3L4,JUN,YBX1,PBX3,ZNF76,PHF1,TFDP1,SKI,E2F4,STRA13,NME2,ADNP,NFE2L2,AKAP8L,RELA,ESRRA,CXXC1,ATF5,HMGA1,ZBTB7B,HSF1,EHF,HIF1A,DDIT3,VEZF1,SAFB,IRF3,HMGN3,…
GO:0010243	Response to stimulus	Response to organonitrogen compound	21	987	0.52	3.76955	0.00017	9606.ENSP00000216037,9606.ENSP00000252818,9606.ENSP00000264657,9606.ENSP00000300134,9606.ENSP00000303315,9606.ENSP00000306245,9606.ENSP00000315768,9606.ENSP00000321617,9606.ENSP00000329357,9606.ENSP00000336790,9606.ENSP00000348069,9606.ENSP00000351490,9606.ENSP00000354394,9606.ENSP00000354476,9606.ENSP00000357000,9606.ENSP00000360266,9606.ENSP00000376889,9606.ENSP00000380252,9606.ENSP00000384273,…	XBP1,JUND,STAT3,STAT6,JUNB,FOS,STAT2,ANKZF1,SP1,ATF4,SREBF1,MAX,STAT1,SREBF2,USF1,JUN,NME2,NFE2L2,RELA,ZBTB7B,HSF1
GO:1901701	Response to stimulus	Cellular response to oxygen-containing compound	22	1055	0.51	3.88606	0.00013	9606.ENSP00000216037,9606.ENSP00000244745,9606.ENSP00000264657,9606.ENSP00000265354,9606.ENSP00000300134,9606.ENSP00000306245,9606.ENSP00000321617,9606.ENSP00000329357,9606.ENSP00000336790,9606.ENSP00000348069,9606.ENSP00000351490,9606.ENSP00000354394,9606.ENSP00000354855,9606.ENSP00000357000,9606.ENSP00000360266,9606.ENSP00000376889,9606.ENSP00000380252,9606.ENSP00000384273,9606.ENSP00000431512,…	XBP1,SOX4,STAT3,SRF,STAT6,FOS,ANKZF1,SP1,ATF4,SREBF1,MAX,STAT1,NFE2L1,USF1,JUN,NME2,NFE2L2,RELA,HSF1,IRF3,PCGF2,ELK1
GO:0010604	metabolic	Positive regulation of macromolecule metabolic process	73	3600	0.5	19.5287	2.96e-20	9606.ENSP00000216037,9606.ENSP00000219782,9606.ENSP00000222305,9606.ENSP00000228865,9606.ENSP00000232424,9606.ENSP00000234170,9606.ENSP00000244745,9606.ENSP00000246912,9606.ENSP00000247970,9606.ENSP00000250448,9606.ENSP00000252818,9606.ENSP00000253727,9606.ENSP00000257915,9606.ENSP00000261332,9606.ENSP00000262965,9606.ENSP00000263734,9606.ENSP00000264009,9606.ENSP00000264010,9606.ENSP00000264657,…	XBP1,MAZ,USF2,CREBL2,HES1,CEBPZ,SOX4,MLX,PIN1,FOXA1,JUND,NR1H2,TFCP2,ZNF24,TCF3,EPAS1,HSF4,CTCF,STAT3,GPBP1,SRF,PATZ1,NFIL3,STAT6,E4F1,JUNB,FOS,TFE3,STAT2,GLYR1,SP1,FOXK2,ATF4,ZFP91,CREB3,NFYA,GPBP1L1,SREBF1,MAX,ELF3,STAT1,SREBF2,NFE2L1,USF1,CREB3L4,JUN,YBX1,PBX3,ZNF76,PHF1,TFDP1,SKI,E2F4,STRA13,NME2,ADNP,NFE2L2,AKAP8L,RELA,ESRRA,CXXC1,ATF5,HMGA1,ZBTB7B,HSF1,EHF,HIF1A,DDIT3,VEZF1,SAFB,IRF3,HMGN3,…
GO:0009892	metabolic	Negative regulation of metabolic process	64	3124	0.5	16.2725	5.34e-17	9606.ENSP00000215742,9606.ENSP00000216037,9606.ENSP00000222329,9606.ENSP00000223357,9606.ENSP00000232424,9606.ENSP00000244745,9606.ENSP00000246912,9606.ENSP00000247970,9606.ENSP00000250448,9606.ENSP00000252818,9606.ENSP00000253727,9606.ENSP00000256495,9606.ENSP00000261332,9606.ENSP00000262570,9606.ENSP00000262965,9606.ENSP00000264009,9606.ENSP00000264010,9606.ENSP00000264657,9606.ENSP00000265354,…	THAP7,XBP1,ERF,AEBP1,HES1,SOX4,MLX,PIN1,FOXA1,JUND,NR1H2,BHLHE40,ZNF24,CHCHD3,TCF3,HSF4,CTCF,STAT3,SRF,PATZ1,MTERF3,NR2F6,NFIL3,STAT6,E4F1,PA2G4,JUNB,DRAP1,CC2D1A,TFE3,SCMH1,HMG20B,FOXK2,ATF4,MXD4,SREBF1,MAX,ELF3,STAT1,SREBF2,NFE2L1,JUN,YBX1,PHF1,SKI,E2F4,ADNP,CGGBP1,RELA,ESRRA,ZNF692,ATF5,HMGA1,ZBTB7B,MBD3,ZNF706,HSF1,KDM2A,CREBZF,HIF1A,BAZ2A,DDIT3,IRF3,PCGF2
GO:1901698	Response to stimulus	Response to nitrogen compound	22	1070	0.5	3.76955	0.00017	9606.ENSP00000216037,9606.ENSP00000252818,9606.ENSP00000264657,9606.ENSP00000300134,9606.ENSP00000303315,9606.ENSP00000306245,9606.ENSP00000315768,9606.ENSP00000321617,9606.ENSP00000329357,9606.ENSP00000336790,9606.ENSP00000348069,9606.ENSP00000351490,9606.ENSP00000354394,9606.ENSP00000354476,9606.ENSP00000357000,9606.ENSP00000360266,9606.ENSP00000376889,9606.ENSP00000380252,9606.ENSP00000384273,…	XBP1,JUND,STAT3,STAT6,JUNB,FOS,STAT2,ANKZF1,SP1,ATF4,SREBF1,MAX,STAT1,SREBF2,USF1,JUN,NME2,NFE2L2,RELA,ZBTB7B,HSF1,IRF3
GO:1901699	Response to stimulus	Cellular response to nitrogen compound	13	645	0.5	1.72354	0.0189	9606.ENSP00000216037,9606.ENSP00000264657,9606.ENSP00000300134,9606.ENSP00000329357,9606.ENSP00000336790,9606.ENSP00000348069,9606.ENSP00000351490,9606.ENSP00000354394,9606.ENSP00000357000,9606.ENSP00000380252,9606.ENSP00000384273,9606.ENSP00000431512,9606.ENSP00000471896	XBP1,STAT3,STAT6,SP1,ATF4,SREBF1,MAX,STAT1,USF1,NFE2L2,RELA,HSF1,IRF3
GO:0071417	Response to stimulus	Cellular response to organonitrogen compound	12	590	0.5	1.57675	0.0265	9606.ENSP00000216037,9606.ENSP00000264657,9606.ENSP00000300134,9606.ENSP00000329357,9606.ENSP00000336790,9606.ENSP00000348069,9606.ENSP00000351490,9606.ENSP00000354394,9606.ENSP00000357000,9606.ENSP00000380252,9606.ENSP00000384273,9606.ENSP00000431512	XBP1,STAT3,STAT6,SP1,ATF4,SREBF1,MAX,STAT1,USF1,NFE2L2,RELA,HSF1
GO:0071407	Response to stimulus	Cellular response to organic cyclic compound	11	537	0.5	1.41005	0.0389	9606.ENSP00000253727,9606.ENSP00000264657,9606.ENSP00000291442,9606.ENSP00000336790,9606.ENSP00000354394,9606.ENSP00000354855,9606.ENSP00000384851,9606.ENSP00000431512,9606.ENSP00000467423,9606.ENSP00000471896,9606.ENSP00000483056	NR1H2,STAT3,NR2F6,ATF4,STAT1,NFE2L1,ESRRA,HSF1,SAFB,IRF3,ELK1
GO:0033554	Response to stimulus	Cellular response to stress	34	1725	0.49	6.35164	4.45e-07	9606.ENSP00000216037,9606.ENSP00000244745,9606.ENSP00000249910,9606.ENSP00000260643,9606.ENSP00000263734,9606.ENSP00000264009,9606.ENSP00000265354,9606.ENSP00000300134,9606.ENSP00000306245,9606.ENSP00000321617,9606.ENSP00000336790,9606.ENSP00000342136,9606.ENSP00000348069,9606.ENSP00000351490,9606.ENSP00000354476,9606.ENSP00000354855,9606.ENSP00000357596,9606.ENSP00000360266,9606.ENSP00000361010,…	XBP1,SOX4,MBD4,PREB,EPAS1,HSF4,SRF,STAT6,FOS,ANKZF1,ATF4,CREB3,SREBF1,MAX,SREBF2,NFE2L1,CREB3L4,JUN,REXO4,PHF1,TFDP1,E2F4,STRA13,NME2,NFE2L2,RELA,CXXC1,HMGA1,HSF1,KDM2A,HIF1A,DDIT3,IRF3,PCGF2
GO:1901700	Response to stimulus	Response to oxygen-containing compound	31	1567	0.49	5.64589	2.26e-06	9606.ENSP00000216037,9606.ENSP00000244745,9606.ENSP00000249910,9606.ENSP00000250448,9606.ENSP00000252818,9606.ENSP00000264657,9606.ENSP00000265354,9606.ENSP00000300134,9606.ENSP00000303315,9606.ENSP00000306245,9606.ENSP00000315768,9606.ENSP00000321617,9606.ENSP00000329357,9606.ENSP00000336790,9606.ENSP00000348069,9606.ENSP00000351490,9606.ENSP00000354394,9606.ENSP00000354855,9606.ENSP00000357000,…	XBP1,SOX4,MBD4,FOXA1,JUND,STAT3,SRF,STAT6,JUNB,FOS,STAT2,ANKZF1,SP1,ATF4,SREBF1,MAX,STAT1,NFE2L1,USF1,JUN,NME2,ADNP,NFE2L2,RELA,ESRRA,ZBTB7B,MBD3,HSF1,IRF3,PCGF2,ELK1
GO:0008285	survival	Negative regulation of cell population proliferation	14	696	0.49	1.91721	0.0121	9606.ENSP00000232424,9606.ENSP00000244745,9606.ENSP00000264010,9606.ENSP00000264657,9606.ENSP00000265354,9606.ENSP00000337889,9606.ENSP00000354394,9606.ENSP00000360266,9606.ENSP00000364519,9606.ENSP00000367797,9606.ENSP00000396954,9606.ENSP00000399888,9606.ENSP00000406286,9606.ENSP00000431512	HES1,SOX4,CTCF,STAT3,SRF,MXD4,STAT1,JUN,TFDP1,SKI,ATF5,HMGA1,ZBTB7B,HSF1
GO:0010720	developmental	Positive regulation of cell development	11	556	0.49	1.30892	0.0491	9606.ENSP00000232424,9606.ENSP00000247970,9606.ENSP00000250448,9606.ENSP00000262965,9606.ENSP00000265354,9606.ENSP00000328269,9606.ENSP00000376889,9606.ENSP00000379346,9606.ENSP00000380252,9606.ENSP00000384273,9606.ENSP00000437955	HES1,PIN1,FOXA1,TCF3,SRF,HMG20B,NME2,ADNP,NFE2L2,RELA,HIF1A
GO:0016032	immune system	Viral process	15	776	0.48	1.95861	0.011	9606.ENSP00000222305,9606.ENSP00000264657,9606.ENSP00000301727,9606.ENSP00000315768,9606.ENSP00000329357,9606.ENSP00000342136,9606.ENSP00000348632,9606.ENSP00000354394,9606.ENSP00000357000,9606.ENSP00000380252,9606.ENSP00000380557,9606.ENSP00000384273,9606.ENSP00000399888,9606.ENSP00000431512,9606.ENSP00000471896	USF2,STAT3,E4F1,STAT2,SP1,CREB3,RBCK1,STAT1,USF1,NFE2L2,AKAP8L,RELA,HMGA1,HSF1,IRF3
GO:0051171	metabolic	Regulation of nitrogen compound metabolic process	110	5836	0.47	37.0645	8.62e-38	9606.ENSP00000215742,9606.ENSP00000216037,9606.ENSP00000219782,9606.ENSP00000222305,9606.ENSP00000222329,9606.ENSP00000223357,9606.ENSP00000228865,9606.ENSP00000232424,9606.ENSP00000234170,9606.ENSP00000244745,9606.ENSP00000246912,9606.ENSP00000247970,9606.ENSP00000250448,9606.ENSP00000252542,9606.ENSP00000252818,9606.ENSP00000253727,9606.ENSP00000256495,9606.ENSP00000257915,9606.ENSP00000261332,…	THAP7,XBP1,MAZ,USF2,ERF,AEBP1,CREBL2,HES1,CEBPZ,SOX4,MLX,PIN1,FOXA1,SAFB2,JUND,NR1H2,BHLHE40,TFCP2,ZNF24,CHCHD3,TCF3,EPAS1,HSF4,CTCF,STAT3,GPBP1,SRF,SLC2A4RG,PATZ1,MTERF3,NR2F6,NFIL3,ZNF22,STAT6,E4F1,PA2G4,JUNB,FOS,DRAP1,CC2D1A,TFE3,STAT2,SCMH1,GLYR1,ZKSCAN1,HMG20B,SP1,FOXK2,ATF4,MXD4,ZFP91,ZNF395,CREB3,NFYA,GPBP1L1,SREBF1,RBCK1,SON,MAX,ELF3,STAT1,SREBF2,NFE2L1,USF1,CREB3L4,JUN,REXO4,YBX1,PBX3,ZN…
GO:0006139	metabolic	Nucleobase-containing compound metabolic process	50	2659	0.47	10.0283	9.37e-11	9606.ENSP00000216037,9606.ENSP00000219782,9606.ENSP00000228865,9606.ENSP00000249910,9606.ENSP00000252818,9606.ENSP00000253727,9606.ENSP00000257915,9606.ENSP00000262965,9606.ENSP00000263734,9606.ENSP00000264010,9606.ENSP00000264657,9606.ENSP00000264779,9606.ENSP00000265354,9606.ENSP00000287025,9606.ENSP00000291442,9606.ENSP00000297689,9606.ENSP00000302886,9606.ENSP00000306245,9606.ENSP00000329357,…	XBP1,MAZ,CREBL2,MBD4,JUND,NR1H2,TFCP2,TCF3,EPAS1,CTCF,STAT3,GPBP1,SRF,MTERF3,NR2F6,NFIL3,PA2G4,FOS,SP1,FOXK2,ATF4,CREB3,NFYA,GPBP1L1,SREBF1,SON,MAX,ELF3,NFE2L1,JUN,REXO4,YBX1,TFDP1,SKI,ZNF768,GTF3A,STRA13,NME2,AKAP8L,RELA,ESRRA,TSC22D1,HMGA1,ZBTB7B,HSF1,KDM2A,EHF,BAZ2A,DDIT3,GTF2I
GO:0060548	survival	Negative regulation of cell death	19	999	0.47	2.67778	0.0021	9606.ENSP00000216037,9606.ENSP00000219782,9606.ENSP00000244745,9606.ENSP00000247970,9606.ENSP00000264657,9606.ENSP00000302886,9606.ENSP00000336790,9606.ENSP00000342136,9606.ENSP00000348632,9606.ENSP00000348984,9606.ENSP00000360266,9606.ENSP00000376889,9606.ENSP00000379346,9606.ENSP00000380252,9606.ENSP00000384273,9606.ENSP00000396954,9606.ENSP00000431512,9606.ENSP00000437955,9606.ENSP00000482063	XBP1,MAZ,SOX4,PIN1,STAT3,PA2G4,ATF4,CREB3,RBCK1,SON,JUN,NME2,ADNP,NFE2L2,RELA,ATF5,HSF1,HIF1A,PCGF2
GO:0009719	Response to stimulus	Response to endogenous stimulus	27	1447	0.46	4.1986	6.33e-05	9606.ENSP00000216037,9606.ENSP00000252818,9606.ENSP00000253727,9606.ENSP00000264657,9606.ENSP00000265354,9606.ENSP00000291442,9606.ENSP00000300134,9606.ENSP00000303315,9606.ENSP00000306245,9606.ENSP00000315768,9606.ENSP00000329357,9606.ENSP00000336790,9606.ENSP00000348069,9606.ENSP00000351490,9606.ENSP00000354394,9606.ENSP00000354476,9606.ENSP00000357000,9606.ENSP00000360266,9606.ENSP00000367797,…	XBP1,JUND,NR1H2,STAT3,SRF,NR2F6,STAT6,JUNB,FOS,STAT2,SP1,ATF4,SREBF1,MAX,STAT1,SREBF2,USF1,JUN,SKI,NME2,NFE2L2,RELA,ESRRA,ZBTB7B,HSF1,SAFB,ELK1
GO:0044403	developmental	Symbiotic process	16	865	0.46	1.96257	0.0109	9606.ENSP00000222305,9606.ENSP00000264657,9606.ENSP00000301727,9606.ENSP00000315768,9606.ENSP00000329357,9606.ENSP00000342136,9606.ENSP00000348632,9606.ENSP00000354394,9606.ENSP00000357000,9606.ENSP00000360266,9606.ENSP00000380252,9606.ENSP00000380557,9606.ENSP00000384273,9606.ENSP00000399888,9606.ENSP00000431512,9606.ENSP00000471896	USF2,STAT3,E4F1,STAT2,SP1,CREB3,RBCK1,STAT1,USF1,JUN,NFE2L2,AKAP8L,RELA,HMGA1,HSF1,IRF3
GO:0080090	metabolic	Regulation of primary metabolic process	110	6032	0.45	35.7235	1.89e-36	9606.ENSP00000215742,9606.ENSP00000216037,9606.ENSP00000219782,9606.ENSP00000222305,9606.ENSP00000222329,9606.ENSP00000223357,9606.ENSP00000228865,9606.ENSP00000232424,9606.ENSP00000234170,9606.ENSP00000244745,9606.ENSP00000246912,9606.ENSP00000247970,9606.ENSP00000250448,9606.ENSP00000252542,9606.ENSP00000252818,9606.ENSP00000253727,9606.ENSP00000256495,9606.ENSP00000257915,9606.ENSP00000261332,…	THAP7,XBP1,MAZ,USF2,ERF,AEBP1,CREBL2,HES1,CEBPZ,SOX4,MLX,PIN1,FOXA1,SAFB2,JUND,NR1H2,BHLHE40,TFCP2,ZNF24,CHCHD3,TCF3,EPAS1,HSF4,CTCF,STAT3,GPBP1,SRF,SLC2A4RG,PATZ1,MTERF3,NR2F6,NFIL3,ZNF22,STAT6,E4F1,PA2G4,JUNB,FOS,DRAP1,CC2D1A,TFE3,STAT2,SCMH1,GLYR1,ZKSCAN1,HMG20B,SP1,FOXK2,ATF4,MXD4,ZFP91,ZNF395,CREB3,NFYA,GPBP1L1,SREBF1,RBCK1,SON,MAX,ELF3,STAT1,SREBF2,NFE2L1,USF1,CREB3L4,JUN,REXO4,YBX1,PBX3,ZN…
GO:0065009	biological regulation	Regulation of molecular function	90	4913	0.45	24.1314	7.39e-25	9606.ENSP00000215742,9606.ENSP00000216037,9606.ENSP00000219782,9606.ENSP00000222305,9606.ENSP00000222329,9606.ENSP00000223357,9606.ENSP00000228865,9606.ENSP00000232424,9606.ENSP00000234170,9606.ENSP00000244745,9606.ENSP00000246912,9606.ENSP00000247970,9606.ENSP00000250448,9606.ENSP00000252818,9606.ENSP00000253727,9606.ENSP00000256495,9606.ENSP00000257915,9606.ENSP00000260643,9606.ENSP00000261332,…	THAP7,XBP1,MAZ,USF2,ERF,AEBP1,CREBL2,HES1,CEBPZ,SOX4,MLX,PIN1,FOXA1,JUND,NR1H2,BHLHE40,TFCP2,PREB,ZNF24,CHCHD3,TCF3,EPAS1,HSF4,CTCF,STAT3,GPBP1,SRF,SLC2A4RG,PATZ1,SGSM2,NR2F6,NFIL3,ZNF22,STAT6,E4F1,PA2G4,JUNB,FOS,DRAP1,CC2D1A,TFE3,STAT2,ZKSCAN1,SP1,FOXK2,ATF4,MXD4,ZFP91,CREB3,NFYA,GPBP1L1,SREBF1,RBCK1,MAX,ELF3,STAT1,SREBF2,NFE2L1,USF1,CREB3L4,JUN,YBX1,PBX3,ZNF76,TFDP1,SKI,E2F4,ZNF768,NME2,ZNF207,…
GO:0046483	metabolic	Heterocycle metabolic process	51	2840	0.45	9.56384	2.73e-10	9606.ENSP00000216037,9606.ENSP00000219782,9606.ENSP00000228865,9606.ENSP00000249910,9606.ENSP00000252818,9606.ENSP00000253727,9606.ENSP00000257915,9606.ENSP00000262965,9606.ENSP00000263734,9606.ENSP00000264010,9606.ENSP00000264657,9606.ENSP00000264779,9606.ENSP00000265354,9606.ENSP00000287025,9606.ENSP00000291442,9606.ENSP00000297689,9606.ENSP00000302886,9606.ENSP00000306245,9606.ENSP00000329357,…	XBP1,MAZ,CREBL2,MBD4,JUND,NR1H2,TFCP2,TCF3,EPAS1,CTCF,STAT3,GPBP1,SRF,MTERF3,NR2F6,NFIL3,PA2G4,FOS,SP1,FOXK2,ATF4,CREB3,NFYA,GPBP1L1,SREBF1,SON,MAX,ELF3,NFE2L1,JUN,REXO4,YBX1,TFDP1,SKI,ZNF768,GTF3A,STRA13,NME2,NFE2L2,AKAP8L,RELA,ESRRA,TSC22D1,HMGA1,ZBTB7B,HSF1,KDM2A,EHF,BAZ2A,DDIT3,GTF2I
GO:0044249	metabolic	Cellular biosynthetic process	47	2611	0.45	8.54061	2.88e-09	9606.ENSP00000216037,9606.ENSP00000219782,9606.ENSP00000228865,9606.ENSP00000249910,9606.ENSP00000252818,9606.ENSP00000253727,9606.ENSP00000257915,9606.ENSP00000262965,9606.ENSP00000263734,9606.ENSP00000264657,9606.ENSP00000264779,9606.ENSP00000265354,9606.ENSP00000287025,9606.ENSP00000291442,9606.ENSP00000297689,9606.ENSP00000301727,9606.ENSP00000306245,9606.ENSP00000329357,9606.ENSP00000336790,…	XBP1,MAZ,CREBL2,MBD4,JUND,NR1H2,TFCP2,TCF3,EPAS1,STAT3,GPBP1,SRF,MTERF3,NR2F6,NFIL3,E4F1,FOS,SP1,ATF4,CREB3,NFYA,GPBP1L1,SREBF1,MAX,ELF3,NFE2L1,JUN,YBX1,TFDP1,SKI,ZNF768,GTF3A,STRA13,NME2,RELA,ESRRA,TSC22D1,HMGA1,ZBTB7B,ZNF598,REPIN1,HSF1,EHF,HIF1A,BAZ2A,DDIT3,GTF2I
GO:0031065	regulation of transcription	Positive regulation of histone deacetylation	3	18	1.41	1.71897	0.0191	9606.ENSP00000348069,9606.ENSP00000380557,9606.ENSP00000406286	SREBF1,AKAP8L,ZBTB7B
GO:0031323	metabolic	Regulation of cellular metabolic process	110	6239	0.44	34.3072	4.93e-35	9606.ENSP00000215742,9606.ENSP00000216037,9606.ENSP00000219782,9606.ENSP00000222305,9606.ENSP00000222329,9606.ENSP00000223357,9606.ENSP00000228865,9606.ENSP00000232424,9606.ENSP00000234170,9606.ENSP00000244745,9606.ENSP00000246912,9606.ENSP00000247970,9606.ENSP00000250448,9606.ENSP00000252542,9606.ENSP00000252818,9606.ENSP00000253727,9606.ENSP00000256495,9606.ENSP00000257915,9606.ENSP00000261332,…	THAP7,XBP1,MAZ,USF2,ERF,AEBP1,CREBL2,HES1,CEBPZ,SOX4,MLX,PIN1,FOXA1,SAFB2,JUND,NR1H2,BHLHE40,TFCP2,ZNF24,CHCHD3,TCF3,EPAS1,HSF4,CTCF,STAT3,GPBP1,SRF,SLC2A4RG,PATZ1,MTERF3,NR2F6,NFIL3,ZNF22,STAT6,E4F1,PA2G4,JUNB,FOS,DRAP1,CC2D1A,TFE3,STAT2,SCMH1,GLYR1,ZKSCAN1,HMG20B,SP1,FOXK2,ATF4,MXD4,ZFP91,ZNF395,CREB3,NFYA,GPBP1L1,SREBF1,RBCK1,SON,MAX,ELF3,STAT1,SREBF2,NFE2L1,USF1,CREB3L4,JUN,REXO4,YBX1,PBX3,ZN…
GO:0006725	metabolic	Cellular aromatic compound metabolic process	51	2882	0.44	9.3279	4.7e-10	9606.ENSP00000216037,9606.ENSP00000219782,9606.ENSP00000228865,9606.ENSP00000249910,9606.ENSP00000252818,9606.ENSP00000253727,9606.ENSP00000257915,9606.ENSP00000262965,9606.ENSP00000263734,9606.ENSP00000264010,9606.ENSP00000264657,9606.ENSP00000264779,9606.ENSP00000265354,9606.ENSP00000287025,9606.ENSP00000291442,9606.ENSP00000297689,9606.ENSP00000302886,9606.ENSP00000306245,9606.ENSP00000329357,…	XBP1,MAZ,CREBL2,MBD4,JUND,NR1H2,TFCP2,TCF3,EPAS1,CTCF,STAT3,GPBP1,SRF,MTERF3,NR2F6,NFIL3,PA2G4,FOS,SP1,FOXK2,ATF4,CREB3,NFYA,GPBP1L1,SREBF1,SON,MAX,ELF3,NFE2L1,JUN,REXO4,YBX1,TFDP1,SKI,ZNF768,GTF3A,STRA13,NME2,AKAP8L,RELA,ESRRA,THAP4,TSC22D1,HMGA1,ZBTB7B,HSF1,KDM2A,EHF,BAZ2A,DDIT3,GTF2I
GO:0045595	differentiation	Regulation of cell differentiation	33	1874	0.44	4.9914	1.02e-05	9606.ENSP00000216037,9606.ENSP00000228865,9606.ENSP00000232424,9606.ENSP00000244745,9606.ENSP00000247970,9606.ENSP00000250448,9606.ENSP00000252818,9606.ENSP00000253727,9606.ENSP00000256495,9606.ENSP00000262965,9606.ENSP00000264009,9606.ENSP00000264657,9606.ENSP00000265354,9606.ENSP00000302886,9606.ENSP00000303315,9606.ENSP00000306245,9606.ENSP00000314129,9606.ENSP00000328269,9606.ENSP00000336790,…	XBP1,CREBL2,HES1,SOX4,PIN1,FOXA1,JUND,NR1H2,BHLHE40,TCF3,HSF4,STAT3,SRF,PA2G4,JUNB,FOS,TFE3,HMG20B,ATF4,STAT1,NFE2L1,JUN,YBX1,SKI,NME2,ADNP,NFE2L2,RELA,ESRRA,ZBTB7B,HIF1A,DDIT3,VEZF1
GO:0042127	survival	Regulation of cell population proliferation	29	1642	0.44	4.17783	6.64e-05	9606.ENSP00000216037,9606.ENSP00000219782,9606.ENSP00000232424,9606.ENSP00000244745,9606.ENSP00000252818,9606.ENSP00000262965,9606.ENSP00000264009,9606.ENSP00000264010,9606.ENSP00000264657,9606.ENSP00000265354,9606.ENSP00000300134,9606.ENSP00000303315,9606.ENSP00000315768,9606.ENSP00000329357,9606.ENSP00000337889,9606.ENSP00000342136,9606.ENSP00000354394,9606.ENSP00000360266,9606.ENSP00000364519,…	XBP1,MAZ,HES1,SOX4,JUND,TCF3,HSF4,CTCF,STAT3,SRF,STAT6,JUNB,STAT2,SP1,MXD4,CREB3,STAT1,JUN,TFDP1,SKI,E2F4,NME2,RELA,ESRRA,ATF5,HMGA1,ZBTB7B,HSF1,HIF1A
GO:0051726	survival	Regulation of cell cycle	22	1230	0.44	2.92082	0.0012	9606.ENSP00000232424,9606.ENSP00000244745,9606.ENSP00000247970,9606.ENSP00000250448,9606.ENSP00000252818,9606.ENSP00000262965,9606.ENSP00000264010,9606.ENSP00000264657,9606.ENSP00000301727,9606.ENSP00000303315,9606.ENSP00000342136,9606.ENSP00000348984,9606.ENSP00000351490,9606.ENSP00000354855,9606.ENSP00000360266,9606.ENSP00000364519,9606.ENSP00000368686,9606.ENSP00000378165,9606.ENSP00000396954,…	HES1,SOX4,PIN1,FOXA1,JUND,TCF3,CTCF,STAT3,E4F1,JUNB,CREB3,SON,MAX,NFE2L1,JUN,TFDP1,E2F4,ZNF207,ATF5,HSF1,DDIT3,PCGF2
GO:0071495	Response to stimulus	Cellular response to endogenous stimulus	21	1181	0.44	2.69897	0.002	9606.ENSP00000216037,9606.ENSP00000252818,9606.ENSP00000253727,9606.ENSP00000264657,9606.ENSP00000291442,9606.ENSP00000300134,9606.ENSP00000303315,9606.ENSP00000306245,9606.ENSP00000329357,9606.ENSP00000336790,9606.ENSP00000348069,9606.ENSP00000351490,9606.ENSP00000354394,9606.ENSP00000357000,9606.ENSP00000360266,9606.ENSP00000367797,9606.ENSP00000380252,9606.ENSP00000384273,9606.ENSP00000384851,…	XBP1,JUND,NR1H2,STAT3,NR2F6,STAT6,JUNB,FOS,SP1,ATF4,SREBF1,MAX,STAT1,USF1,JUN,SKI,NFE2L2,RELA,ESRRA,HSF1,SAFB
GO:0043069	survival	Negative regulation of programmed cell death	16	908	0.44	1.76955	0.017	9606.ENSP00000216037,9606.ENSP00000219782,9606.ENSP00000247970,9606.ENSP00000302886,9606.ENSP00000342136,9606.ENSP00000348632,9606.ENSP00000348984,9606.ENSP00000360266,9606.ENSP00000376889,9606.ENSP00000379346,9606.ENSP00000380252,9606.ENSP00000384273,9606.ENSP00000396954,9606.ENSP00000431512,9606.ENSP00000437955,9606.ENSP00000482063	XBP1,MAZ,PIN1,PA2G4,CREB3,RBCK1,SON,JUN,NME2,ADNP,NFE2L2,RELA,ATF5,HSF1,HIF1A,PCGF2
GO:0060255	metabolic	Regulation of macromolecule metabolic process	110	6407	0.43	33.158	6.95e-34	9606.ENSP00000215742,9606.ENSP00000216037,9606.ENSP00000219782,9606.ENSP00000222305,9606.ENSP00000222329,9606.ENSP00000223357,9606.ENSP00000228865,9606.ENSP00000232424,9606.ENSP00000234170,9606.ENSP00000244745,9606.ENSP00000246912,9606.ENSP00000247970,9606.ENSP00000250448,9606.ENSP00000252542,9606.ENSP00000252818,9606.ENSP00000253727,9606.ENSP00000256495,9606.ENSP00000257915,9606.ENSP00000261332,…	THAP7,XBP1,MAZ,USF2,ERF,AEBP1,CREBL2,HES1,CEBPZ,SOX4,MLX,PIN1,FOXA1,SAFB2,JUND,NR1H2,BHLHE40,TFCP2,ZNF24,CHCHD3,TCF3,EPAS1,HSF4,CTCF,STAT3,GPBP1,SRF,SLC2A4RG,PATZ1,MTERF3,NR2F6,NFIL3,ZNF22,STAT6,E4F1,PA2G4,JUNB,FOS,DRAP1,CC2D1A,TFE3,STAT2,SCMH1,GLYR1,ZKSCAN1,HMG20B,SP1,FOXK2,ATF4,MXD4,ZFP91,ZNF395,CREB3,NFYA,GPBP1L1,SREBF1,RBCK1,SON,MAX,ELF3,STAT1,SREBF2,NFE2L1,USF1,CREB3L4,JUN,REXO4,YBX1,PBX3,ZN…
GO:1901576	metabolic	Organic substance biosynthetic process	47	2734	0.43	7.86328	1.37e-08	9606.ENSP00000216037,9606.ENSP00000219782,9606.ENSP00000228865,9606.ENSP00000249910,9606.ENSP00000252818,9606.ENSP00000253727,9606.ENSP00000257915,9606.ENSP00000262965,9606.ENSP00000263734,9606.ENSP00000264657,9606.ENSP00000264779,9606.ENSP00000265354,9606.ENSP00000287025,9606.ENSP00000291442,9606.ENSP00000297689,9606.ENSP00000301727,9606.ENSP00000306245,9606.ENSP00000329357,9606.ENSP00000336790,…	XBP1,MAZ,CREBL2,MBD4,JUND,NR1H2,TFCP2,TCF3,EPAS1,STAT3,GPBP1,SRF,MTERF3,NR2F6,NFIL3,E4F1,FOS,SP1,ATF4,CREB3,NFYA,GPBP1L1,SREBF1,MAX,ELF3,NFE2L1,JUN,YBX1,TFDP1,SKI,ZNF768,GTF3A,STRA13,NME2,RELA,ESRRA,TSC22D1,HMGA1,ZBTB7B,ZNF598,REPIN1,HSF1,EHF,HIF1A,BAZ2A,DDIT3,GTF2I
GO:1901360	metabolic	Organic cyclic compound metabolic process	53	3118	0.42	9.1945	6.39e-10	9606.ENSP00000216037,9606.ENSP00000219782,9606.ENSP00000228865,9606.ENSP00000249910,9606.ENSP00000252818,9606.ENSP00000253727,9606.ENSP00000257915,9606.ENSP00000262965,9606.ENSP00000263734,9606.ENSP00000264010,9606.ENSP00000264657,9606.ENSP00000264779,9606.ENSP00000265354,9606.ENSP00000287025,9606.ENSP00000291442,9606.ENSP00000297689,9606.ENSP00000302886,9606.ENSP00000306245,9606.ENSP00000329357,…	XBP1,MAZ,CREBL2,MBD4,JUND,NR1H2,TFCP2,TCF3,EPAS1,CTCF,STAT3,GPBP1,SRF,MTERF3,NR2F6,NFIL3,PA2G4,FOS,SP1,FOXK2,ATF4,CREB3,NFYA,GPBP1L1,SREBF1,SON,MAX,ELF3,SREBF2,NFE2L1,JUN,REXO4,YBX1,TFDP1,SKI,ZNF768,GTF3A,STRA13,NME2,NFE2L2,AKAP8L,RELA,ESRRA,THAP4,TSC22D1,HMGA1,ZBTB7B,HSF1,KDM2A,EHF,BAZ2A,DDIT3,GTF2I
GO:0048878	metabolic	Chemical homeostasis	19	1124	0.42	2.07058	0.0085	9606.ENSP00000216037,9606.ENSP00000222305,9606.ENSP00000244745,9606.ENSP00000250448,9606.ENSP00000253727,9606.ENSP00000263734,9606.ENSP00000264657,9606.ENSP00000265354,9606.ENSP00000335677,9606.ENSP00000336790,9606.ENSP00000354394,9606.ENSP00000354476,9606.ENSP00000354855,9606.ENSP00000357000,9606.ENSP00000376889,9606.ENSP00000379346,9606.ENSP00000437955,9606.ENSP00000448665,9606.ENSP00000460070	XBP1,USF2,SOX4,FOXA1,NR1H2,EPAS1,STAT3,SRF,FOXK2,ATF4,STAT1,SREBF2,NFE2L1,USF1,NME2,ADNP,HIF1A,DDIT3,GTF2I
GO:0051276	Chromatin organization	Chromosome organization	18	1066	0.42	1.91364	0.0122	9606.ENSP00000250448,9606.ENSP00000264009,9606.ENSP00000264010,9606.ENSP00000318094,9606.ENSP00000328269,9606.ENSP00000363640,9606.ENSP00000376168,9606.ENSP00000378165,9606.ENSP00000380557,9606.ENSP00000384273,9606.ENSP00000390475,9606.ENSP00000399888,9606.ENSP00000412302,9606.ENSP00000432786,9606.ENSP00000446880,9606.ENSP00000467423,9606.ENSP00000482063,9606.ENSP00000482613	FOXA1,HSF4,CTCF,SCMH1,HMG20B,PHF1,STRA13,ZNF207,AKAP8L,RELA,CXXC1,HMGA1,MBD3,KDM2A,BAZ2A,SAFB,PCGF2,HMGN3
GO:0043066	survival	Negative regulation of apoptotic process	15	893	0.42	1.45469	0.0351	9606.ENSP00000216037,9606.ENSP00000219782,9606.ENSP00000247970,9606.ENSP00000302886,9606.ENSP00000342136,9606.ENSP00000348984,9606.ENSP00000360266,9606.ENSP00000376889,9606.ENSP00000379346,9606.ENSP00000380252,9606.ENSP00000384273,9606.ENSP00000396954,9606.ENSP00000431512,9606.ENSP00000437955,9606.ENSP00000482063	XBP1,MAZ,PIN1,PA2G4,CREB3,SON,JUN,NME2,ADNP,NFE2L2,RELA,ATF5,HSF1,HIF1A,PCGF2
GO:0009628	Response to stimulus	Response to abiotic stimulus	19	1147	0.41	1.97469	0.0106	9606.ENSP00000247970,9606.ENSP00000252818,9606.ENSP00000256495,9606.ENSP00000263734,9606.ENSP00000264009,9606.ENSP00000265354,9606.ENSP00000291442,9606.ENSP00000303315,9606.ENSP00000306245,9606.ENSP00000336790,9606.ENSP00000354394,9606.ENSP00000354855,9606.ENSP00000357000,9606.ENSP00000360266,9606.ENSP00000380252,9606.ENSP00000384273,9606.ENSP00000431512,9606.ENSP00000437955,9606.ENSP00000483056	PIN1,JUND,BHLHE40,EPAS1,HSF4,SRF,NR2F6,JUNB,FOS,ATF4,STAT1,NFE2L1,USF1,JUN,NFE2L2,RELA,HSF1,HIF1A,ELK1
GO:0009887	developmental	Animal organ morphogenesis	16	967	0.41	1.54061	0.0288	9606.ENSP00000232424,9606.ENSP00000244745,9606.ENSP00000250448,9606.ENSP00000264657,9606.ENSP00000265354,9606.ENSP00000298299,9606.ENSP00000300134,9606.ENSP00000336790,9606.ENSP00000352673,9606.ENSP00000360266,9606.ENSP00000362588,9606.ENSP00000367797,9606.ENSP00000368686,9606.ENSP00000384273,9606.ENSP00000437955,9606.ENSP00000482063	HES1,SOX4,FOXA1,STAT3,SRF,ZNF22,STAT6,ATF4,ELF3,JUN,PBX3,SKI,E2F4,RELA,HIF1A,PCGF2
GO:0060429	developmental	Epithelium development	18	1109	0.4	1.73518	0.0184	9606.ENSP00000216037,9606.ENSP00000232424,9606.ENSP00000244745,9606.ENSP00000250448,9606.ENSP00000252542,9606.ENSP00000265354,9606.ENSP00000300134,9606.ENSP00000336790,9606.ENSP00000352673,9606.ENSP00000354394,9606.ENSP00000360266,9606.ENSP00000367797,9606.ENSP00000368686,9606.ENSP00000384273,9606.ENSP00000435835,9606.ENSP00000437955,9606.ENSP00000462337,9606.ENSP00000472305	XBP1,HES1,SOX4,FOXA1,SAFB2,SRF,STAT6,ATF4,ELF3,STAT1,JUN,SKI,E2F4,RELA,EHF,HIF1A,VEZF1,ZNF358
GO:0000432	regulation of transcription	Positive regulation of transcription from rna polymerase ii promoter by glucose	2	3	2.02	1.64782	0.0225	9606.ENSP00000222305,9606.ENSP00000357000	USF2,USF1
GO:0006990	regulation of transcription	Positive regulation of transcription from rna polymerase ii promoter involved in unfolded protein response	2	3	2.02	1.64782	0.0225	9606.ENSP00000216037,9606.ENSP00000342136	XBP1,CREB3
GO:0034641	metabolic	Cellular nitrogen compound metabolic process	52	3282	0.39	7.81248	1.54e-08	9606.ENSP00000216037,9606.ENSP00000219782,9606.ENSP00000223357,9606.ENSP00000228865,9606.ENSP00000249910,9606.ENSP00000252818,9606.ENSP00000253727,9606.ENSP00000257915,9606.ENSP00000262965,9606.ENSP00000263734,9606.ENSP00000264010,9606.ENSP00000264657,9606.ENSP00000264779,9606.ENSP00000265354,9606.ENSP00000287025,9606.ENSP00000291442,9606.ENSP00000297689,9606.ENSP00000302886,9606.ENSP00000306245,…	XBP1,MAZ,AEBP1,CREBL2,MBD4,JUND,NR1H2,TFCP2,TCF3,EPAS1,CTCF,STAT3,GPBP1,SRF,MTERF3,NR2F6,NFIL3,PA2G4,FOS,SP1,FOXK2,ATF4,CREB3,NFYA,GPBP1L1,SREBF1,SON,MAX,ELF3,NFE2L1,JUN,REXO4,YBX1,TFDP1,SKI,ZNF768,GTF3A,STRA13,NME2,AKAP8L,RELA,ESRRA,TSC22D1,HMGA1,ZBTB7B,ZNF598,HSF1,KDM2A,EHF,BAZ2A,DDIT3,GTF2I
GO:0051240	biological regulation	Positive regulation of multicellular organismal process	28	1770	0.39	3.14874	0.00071	9606.ENSP00000216037,9606.ENSP00000232424,9606.ENSP00000244745,9606.ENSP00000247970,9606.ENSP00000250448,9606.ENSP00000252818,9606.ENSP00000253727,9606.ENSP00000262965,9606.ENSP00000263734,9606.ENSP00000264657,9606.ENSP00000265354,9606.ENSP00000300134,9606.ENSP00000306245,9606.ENSP00000328269,9606.ENSP00000329357,9606.ENSP00000336790,9606.ENSP00000354394,9606.ENSP00000357000,9606.ENSP00000360266,…	XBP1,HES1,SOX4,PIN1,FOXA1,JUND,NR1H2,TCF3,EPAS1,STAT3,SRF,STAT6,FOS,HMG20B,SP1,ATF4,STAT1,USF1,JUN,NME2,ADNP,NFE2L2,RELA,ZBTB7B,HSF1,HIF1A,DDIT3,IRF3
GO:0051091	regulation of transcription	Positive regulation of dna-binding transcription factor activity	8	271	0.66	1.61798	0.0241	9606.ENSP00000250448,9606.ENSP00000262965,9606.ENSP00000264657,9606.ENSP00000265354,9606.ENSP00000348632,9606.ENSP00000364519,9606.ENSP00000384273,9606.ENSP00000448665	FOXA1,TCF3,STAT3,SRF,RBCK1,TFDP1,RELA,DDIT3
GO:0009790	developmental	Embryo development	16	1002	0.39	1.41341	0.0386	9606.ENSP00000232424,9606.ENSP00000244745,9606.ENSP00000250448,9606.ENSP00000263734,9606.ENSP00000265354,9606.ENSP00000303315,9606.ENSP00000336790,9606.ENSP00000352673,9606.ENSP00000361626,9606.ENSP00000362588,9606.ENSP00000367797,9606.ENSP00000412302,9606.ENSP00000431512,9606.ENSP00000437955,9606.ENSP00000472305,9606.ENSP00000482063	HES1,SOX4,FOXA1,EPAS1,SRF,JUNB,ATF4,ELF3,YBX1,PBX3,SKI,MBD3,HSF1,HIF1A,ZNF358,PCGF2
GO:0050793	developmental	Regulation of developmental process	41	2648	0.38	5.22841	5.91e-06	9606.ENSP00000216037,9606.ENSP00000228865,9606.ENSP00000232424,9606.ENSP00000244745,9606.ENSP00000247970,9606.ENSP00000250448,9606.ENSP00000252818,9606.ENSP00000253727,9606.ENSP00000256495,9606.ENSP00000262965,9606.ENSP00000264009,9606.ENSP00000264657,9606.ENSP00000265354,9606.ENSP00000300134,9606.ENSP00000301727,9606.ENSP00000302886,9606.ENSP00000303315,9606.ENSP00000306245,9606.ENSP00000314129,…	XBP1,CREBL2,HES1,SOX4,PIN1,FOXA1,JUND,NR1H2,BHLHE40,TCF3,HSF4,STAT3,SRF,STAT6,E4F1,PA2G4,JUNB,FOS,TFE3,STAT2,HMG20B,SP1,ATF4,STAT1,NFE2L1,JUN,YBX1,SKI,NME2,ADNP,NFE2L2,RELA,ESRRA,HMGA1,ZBTB7B,ZNF706,HSF1,HIF1A,DDIT3,GTF2I,VEZF1
GO:0071310	Response to stimulus	Cellular response to organic substance	37	2369	0.38	4.5784	2.64e-05	9606.ENSP00000216037,9606.ENSP00000244745,9606.ENSP00000252818,9606.ENSP00000253727,9606.ENSP00000260643,9606.ENSP00000264657,9606.ENSP00000265354,9606.ENSP00000291442,9606.ENSP00000297689,9606.ENSP00000300134,9606.ENSP00000303315,9606.ENSP00000306245,9606.ENSP00000315768,9606.ENSP00000321617,9606.ENSP00000329357,9606.ENSP00000336790,9606.ENSP00000342136,9606.ENSP00000348069,9606.ENSP00000351490,…	XBP1,SOX4,JUND,NR1H2,PREB,STAT3,SRF,NR2F6,NFIL3,STAT6,JUNB,FOS,STAT2,ANKZF1,SP1,ATF4,CREB3,SREBF1,MAX,STAT1,NFE2L1,USF1,CREB3L4,JUN,YBX1,SKI,NME2,NFE2L2,RELA,ESRRA,CXXC1,HSF1,HIF1A,DDIT3,SAFB,IRF3,ELK1
GO:0051241	biological regulation	Negative regulation of multicellular organismal process	19	1231	0.38	1.66555	0.0216	9606.ENSP00000232424,9606.ENSP00000247970,9606.ENSP00000250448,9606.ENSP00000253727,9606.ENSP00000264657,9606.ENSP00000265354,9606.ENSP00000314129,9606.ENSP00000336790,9606.ENSP00000354394,9606.ENSP00000367797,9606.ENSP00000376889,9606.ENSP00000380252,9606.ENSP00000406286,9606.ENSP00000430823,9606.ENSP00000431512,9606.ENSP00000437955,9606.ENSP00000448665,9606.ENSP00000460070,9606.ENSP00000471896	HES1,PIN1,FOXA1,NR1H2,STAT3,SRF,TFE3,ATF4,STAT1,SKI,NME2,NFE2L2,ZBTB7B,ZNF706,HSF1,HIF1A,DDIT3,GTF2I,IRF3
GO:0009888	developmental	Tissue development	26	1760	0.36	2.36653	0.0043	9606.ENSP00000216037,9606.ENSP00000232424,9606.ENSP00000244745,9606.ENSP00000250448,9606.ENSP00000252542,9606.ENSP00000265354,9606.ENSP00000300134,9606.ENSP00000303315,9606.ENSP00000306245,9606.ENSP00000328269,9606.ENSP00000336790,9606.ENSP00000352673,9606.ENSP00000354394,9606.ENSP00000360266,9606.ENSP00000361626,9606.ENSP00000364519,9606.ENSP00000367797,9606.ENSP00000368686,9606.ENSP00000384273,…	XBP1,HES1,SOX4,FOXA1,SAFB2,SRF,STAT6,JUNB,FOS,HMG20B,ATF4,ELF3,STAT1,JUN,YBX1,TFDP1,SKI,E2F4,RELA,ESRRA,ZBTB7B,MBD3,EHF,HIF1A,VEZF1,ZNF358
GO:0010941	survival	Regulation of cell death	25	1696	0.36	2.20761	0.0062	9606.ENSP00000216037,9606.ENSP00000219782,9606.ENSP00000244745,9606.ENSP00000247970,9606.ENSP00000250448,9606.ENSP00000264657,9606.ENSP00000302886,9606.ENSP00000306245,9606.ENSP00000336790,9606.ENSP00000342136,9606.ENSP00000348632,9606.ENSP00000348984,9606.ENSP00000354394,9606.ENSP00000360266,9606.ENSP00000364519,9606.ENSP00000376889,9606.ENSP00000379346,9606.ENSP00000380252,9606.ENSP00000384273,…	XBP1,MAZ,SOX4,PIN1,FOXA1,STAT3,PA2G4,FOS,ATF4,CREB3,RBCK1,SON,STAT1,JUN,TFDP1,NME2,ADNP,NFE2L2,RELA,ATF5,HSF1,HIF1A,DDIT3,PCGF2,ELK1
GO:0048523	survival	Negative regulation of cellular process	71	4874	0.35	10.8297	1.48e-11	9606.ENSP00000215742,9606.ENSP00000216037,9606.ENSP00000219782,9606.ENSP00000222329,9606.ENSP00000223357,9606.ENSP00000232424,9606.ENSP00000244745,9606.ENSP00000246912,9606.ENSP00000247970,9606.ENSP00000250448,9606.ENSP00000252818,9606.ENSP00000253727,9606.ENSP00000256495,9606.ENSP00000261332,9606.ENSP00000262570,9606.ENSP00000262965,9606.ENSP00000264009,9606.ENSP00000264010,9606.ENSP00000264657,…	THAP7,XBP1,MAZ,ERF,AEBP1,HES1,SOX4,MLX,PIN1,FOXA1,JUND,NR1H2,BHLHE40,ZNF24,CHCHD3,TCF3,HSF4,CTCF,STAT3,SRF,PATZ1,MTERF3,NR2F6,NFIL3,STAT6,E4F1,PA2G4,JUNB,DRAP1,CC2D1A,SCMH1,HMG20B,FOXK2,ATF4,MXD4,CREB3,SREBF1,RBCK1,SON,MAX,ELF3,STAT1,SREBF2,NFE2L1,JUN,YBX1,PHF1,TFDP1,SKI,E2F4,NME2,ZNF207,ADNP,NFE2L2,CGGBP1,RELA,ESRRA,ZNF692,ATF5,HMGA1,ZBTB7B,MBD3,ZNF706,HSF1,KDM2A,CREBZF,HIF1A,BAZ2A,DDIT3,IRF3,PC…
GO:0010033	Response to stimulus	Response to organic substance	43	3011	0.35	4.64207	2.28e-05	9606.ENSP00000216037,9606.ENSP00000244745,9606.ENSP00000249910,9606.ENSP00000250448,9606.ENSP00000252818,9606.ENSP00000253727,9606.ENSP00000260643,9606.ENSP00000264657,9606.ENSP00000265354,9606.ENSP00000291442,9606.ENSP00000297689,9606.ENSP00000300134,9606.ENSP00000303315,9606.ENSP00000306245,9606.ENSP00000315768,9606.ENSP00000321617,9606.ENSP00000329357,9606.ENSP00000336790,9606.ENSP00000342136,…	XBP1,SOX4,MBD4,FOXA1,JUND,NR1H2,PREB,STAT3,SRF,NR2F6,NFIL3,STAT6,JUNB,FOS,STAT2,ANKZF1,SP1,ATF4,CREB3,SREBF1,MAX,STAT1,SREBF2,NFE2L1,USF1,CREB3L4,JUN,YBX1,SKI,NME2,ADNP,NFE2L2,RELA,ESRRA,CXXC1,ZBTB7B,MBD3,HSF1,HIF1A,DDIT3,SAFB,IRF3,ELK1
GO:2000026	developmental	Regulation of multicellular organismal development	30	2096	0.35	2.72125	0.0019	9606.ENSP00000216037,9606.ENSP00000232424,9606.ENSP00000244745,9606.ENSP00000247970,9606.ENSP00000250448,9606.ENSP00000256495,9606.ENSP00000262965,9606.ENSP00000264657,9606.ENSP00000265354,9606.ENSP00000300134,9606.ENSP00000301727,9606.ENSP00000306245,9606.ENSP00000314129,9606.ENSP00000328269,9606.ENSP00000329357,9606.ENSP00000336790,9606.ENSP00000354394,9606.ENSP00000354855,9606.ENSP00000360266,…	XBP1,HES1,SOX4,PIN1,FOXA1,BHLHE40,TCF3,STAT3,SRF,STAT6,E4F1,FOS,TFE3,HMG20B,SP1,ATF4,STAT1,NFE2L1,JUN,SKI,NME2,ADNP,NFE2L2,RELA,ESRRA,ZBTB7B,HIF1A,DDIT3,GTF2I,VEZF1
GO:0019086	regulation of transcription	Late viral transcription	2	4	1.89	1.50169	0.0315	9606.ENSP00000222305,9606.ENSP00000357000	USF2,USF1
GO:0070887	Response to stimulus	Cellular response to chemical stimulus	41	2919	0.34	4.14509	7.16e-05	9606.ENSP00000216037,9606.ENSP00000222305,9606.ENSP00000244745,9606.ENSP00000252818,9606.ENSP00000253727,9606.ENSP00000260643,9606.ENSP00000263734,9606.ENSP00000264657,9606.ENSP00000265354,9606.ENSP00000291442,9606.ENSP00000297689,9606.ENSP00000300134,9606.ENSP00000303315,9606.ENSP00000306245,9606.ENSP00000315768,9606.ENSP00000321617,9606.ENSP00000329357,9606.ENSP00000336790,9606.ENSP00000342136,…	XBP1,USF2,SOX4,JUND,NR1H2,PREB,EPAS1,STAT3,SRF,NR2F6,NFIL3,STAT6,JUNB,FOS,STAT2,ANKZF1,SP1,ATF4,CREB3,NFYA,SREBF1,MAX,STAT1,NFE2L1,USF1,CREB3L4,JUN,YBX1,SKI,NME2,NFE2L2,RELA,ESRRA,CXXC1,HSF1,HIF1A,DDIT3,SAFB,IRF3,PCGF2,ELK1
GO:0042981	survival	Regulation of apoptotic process	22	1550	0.34	1.65365	0.0222	9606.ENSP00000216037,9606.ENSP00000219782,9606.ENSP00000244745,9606.ENSP00000247970,9606.ENSP00000250448,9606.ENSP00000302886,9606.ENSP00000336790,9606.ENSP00000342136,9606.ENSP00000348632,9606.ENSP00000348984,9606.ENSP00000354394,9606.ENSP00000360266,9606.ENSP00000364519,9606.ENSP00000376889,9606.ENSP00000379346,9606.ENSP00000380252,9606.ENSP00000384273,9606.ENSP00000396954,9606.ENSP00000431512,…	XBP1,MAZ,SOX4,PIN1,FOXA1,PA2G4,ATF4,CREB3,RBCK1,SON,STAT1,JUN,TFDP1,NME2,ADNP,NFE2L2,RELA,ATF5,HSF1,HIF1A,DDIT3,PCGF2
GO:0048699	developmental	Generation of neurons	22	1551	0.34	1.65365	0.0222	9606.ENSP00000216037,9606.ENSP00000232424,9606.ENSP00000244745,9606.ENSP00000247970,9606.ENSP00000250448,9606.ENSP00000256495,9606.ENSP00000262965,9606.ENSP00000264657,9606.ENSP00000265354,9606.ENSP00000291442,9606.ENSP00000328269,9606.ENSP00000336790,9606.ENSP00000354855,9606.ENSP00000360266,9606.ENSP00000362588,9606.ENSP00000367797,9606.ENSP00000376889,9606.ENSP00000379346,9606.ENSP00000380252,…	XBP1,HES1,SOX4,PIN1,FOXA1,BHLHE40,TCF3,STAT3,SRF,NR2F6,HMG20B,ATF4,NFE2L1,JUN,PBX3,SKI,NME2,ADNP,NFE2L2,RELA,ATF5,HIF1A
GO:0048522	biological regulation	Positive regulation of cellular process	77	5579	0.33	11.1409	7.23e-12	9606.ENSP00000216037,9606.ENSP00000219782,9606.ENSP00000222305,9606.ENSP00000228865,9606.ENSP00000232424,9606.ENSP00000234170,9606.ENSP00000244745,9606.ENSP00000246912,9606.ENSP00000247970,9606.ENSP00000250448,9606.ENSP00000252818,9606.ENSP00000253727,9606.ENSP00000257915,9606.ENSP00000261332,9606.ENSP00000262965,9606.ENSP00000263734,9606.ENSP00000264009,9606.ENSP00000264010,9606.ENSP00000264657,…	XBP1,MAZ,USF2,CREBL2,HES1,CEBPZ,SOX4,MLX,PIN1,FOXA1,JUND,NR1H2,TFCP2,ZNF24,TCF3,EPAS1,HSF4,CTCF,STAT3,GPBP1,SRF,PATZ1,NFIL3,STAT6,E4F1,PA2G4,JUNB,FOS,CC2D1A,TFE3,STAT2,GLYR1,HMG20B,SP1,FOXK2,ATF4,ZFP91,CREB3,NFYA,GPBP1L1,SREBF1,RBCK1,MAX,ELF3,STAT1,SREBF2,NFE2L1,USF1,CREB3L4,JUN,YBX1,PBX3,ZNF76,PHF1,TFDP1,SKI,E2F4,STRA13,NME2,ADNP,NFE2L2,AKAP8L,RELA,ESRRA,CXXC1,ATF5,HMGA1,ZBTB7B,HSF1,EHF,HIF1A,DD…
GO:0048519	biological regulation	Negative regulation of biological process	74	5389	0.33	10.2449	5.69e-11	9606.ENSP00000215742,9606.ENSP00000216037,9606.ENSP00000219782,9606.ENSP00000222329,9606.ENSP00000223357,9606.ENSP00000232424,9606.ENSP00000244745,9606.ENSP00000246912,9606.ENSP00000247970,9606.ENSP00000250448,9606.ENSP00000252818,9606.ENSP00000253727,9606.ENSP00000256495,9606.ENSP00000261332,9606.ENSP00000262570,9606.ENSP00000262965,9606.ENSP00000264009,9606.ENSP00000264010,9606.ENSP00000264657,…	THAP7,XBP1,MAZ,ERF,AEBP1,HES1,SOX4,MLX,PIN1,FOXA1,JUND,NR1H2,BHLHE40,ZNF24,CHCHD3,TCF3,HSF4,CTCF,STAT3,SRF,PATZ1,MTERF3,NR2F6,NFIL3,STAT6,E4F1,PA2G4,JUNB,DRAP1,CC2D1A,TFE3,SCMH1,HMG20B,FOXK2,ATF4,MXD4,CREB3,SREBF1,RBCK1,SON,MAX,ELF3,STAT1,SREBF2,NFE2L1,USF1,JUN,YBX1,PHF1,TFDP1,SKI,E2F4,NME2,ZNF207,ADNP,NFE2L2,CGGBP1,RELA,ESRRA,ZNF692,ATF5,HMGA1,ZBTB7B,MBD3,ZNF706,HSF1,KDM2A,CREBZF,HIF1A,BAZ2A,DDI…
GO:0002682	immune system	Regulation of immune system process	21	1514	0.33	1.44733	0.0357	9606.ENSP00000216037,9606.ENSP00000232424,9606.ENSP00000244745,9606.ENSP00000253727,9606.ENSP00000262965,9606.ENSP00000264657,9606.ENSP00000266269,9606.ENSP00000300134,9606.ENSP00000306245,9606.ENSP00000314129,9606.ENSP00000342136,9606.ENSP00000348632,9606.ENSP00000354394,9606.ENSP00000360266,9606.ENSP00000376889,9606.ENSP00000380252,9606.ENSP00000384273,9606.ENSP00000384851,9606.ENSP00000406286,…	XBP1,HES1,SOX4,NR1H2,TCF3,STAT3,PATZ1,STAT6,FOS,TFE3,CREB3,RBCK1,STAT1,JUN,NME2,NFE2L2,RELA,ESRRA,ZBTB7B,HIF1A,IRF3
GO:0006950	Response to stimulus	Response to stress	44	3485	0.29	3.4318	0.00037	9606.ENSP00000216037,9606.ENSP00000244745,9606.ENSP00000247970,9606.ENSP00000249910,9606.ENSP00000260643,9606.ENSP00000263734,9606.ENSP00000264009,9606.ENSP00000264657,9606.ENSP00000265354,9606.ENSP00000300134,9606.ENSP00000306245,9606.ENSP00000315768,9606.ENSP00000321617,9606.ENSP00000328269,9606.ENSP00000329357,9606.ENSP00000335677,9606.ENSP00000336790,9606.ENSP00000342136,9606.ENSP00000348069,…	XBP1,SOX4,PIN1,MBD4,PREB,EPAS1,HSF4,STAT3,SRF,STAT6,FOS,STAT2,ANKZF1,HMG20B,SP1,FOXK2,ATF4,CREB3,SREBF1,MAX,ELF3,STAT1,SREBF2,NFE2L1,USF1,CREB3L4,JUN,REXO4,PHF1,TFDP1,E2F4,STRA13,NME2,NFE2L2,RELA,CXXC1,HMGA1,HSF1,KDM2A,HIF1A,DDIT3,VEZF1,IRF3,PCGF2
GO:0044260	metabolic	Cellular macromolecule metabolic process	61	4976	0.28	5.42829	3.73e-06	9606.ENSP00000216037,9606.ENSP00000219782,9606.ENSP00000228865,9606.ENSP00000247970,9606.ENSP00000249910,9606.ENSP00000252818,9606.ENSP00000253727,9606.ENSP00000257915,9606.ENSP00000262965,9606.ENSP00000263734,9606.ENSP00000264009,9606.ENSP00000264010,9606.ENSP00000264657,9606.ENSP00000264779,9606.ENSP00000265354,9606.ENSP00000287025,9606.ENSP00000291442,9606.ENSP00000297689,9606.ENSP00000301727,…	XBP1,MAZ,CREBL2,PIN1,MBD4,JUND,NR1H2,TFCP2,TCF3,EPAS1,HSF4,CTCF,STAT3,GPBP1,SRF,MTERF3,NR2F6,NFIL3,E4F1,FOS,ANKZF1,SP1,FOXK2,ATF4,ZFP91,CREB3,NFYA,GPBP1L1,MBD6,SREBF1,RBCK1,MAX,ELF3,NFE2L1,JUN,REXO4,YBX1,TFDP1,SKI,ZNF768,GTF3A,STRA13,NME2,NFE2L2,RELA,ESRRA,CXXC1,TSC22D1,HMGA1,ZBTB7B,ZNF598,MBD3,REPIN1,HSF1,KDM2A,EHF,HIF1A,BAZ2A,DDIT3,GTF2I,PCGF2
GO:0051239	biological regulation	Regulation of multicellular organismal process	40	3227	0.28	2.76955	0.0017	9606.ENSP00000216037,9606.ENSP00000232424,9606.ENSP00000244745,9606.ENSP00000247970,9606.ENSP00000250448,9606.ENSP00000252818,9606.ENSP00000253727,9606.ENSP00000256495,9606.ENSP00000262965,9606.ENSP00000263734,9606.ENSP00000264657,9606.ENSP00000265354,9606.ENSP00000266269,9606.ENSP00000300134,9606.ENSP00000301727,9606.ENSP00000306245,9606.ENSP00000314129,9606.ENSP00000328269,9606.ENSP00000329357,…	XBP1,HES1,SOX4,PIN1,FOXA1,JUND,NR1H2,BHLHE40,TCF3,EPAS1,STAT3,SRF,PATZ1,STAT6,E4F1,FOS,TFE3,HMG20B,SP1,ATF4,SREBF1,STAT1,NFE2L1,USF1,JUN,PBX3,SKI,NME2,ADNP,NFE2L2,RELA,ESRRA,ZBTB7B,ZNF706,HSF1,HIF1A,DDIT3,GTF2I,VEZF1,IRF3
GO:0048869	developmental	Cellular developmental process	42	3757	0.24	2.04096	0.0091	9606.ENSP00000216037,9606.ENSP00000222329,9606.ENSP00000228865,9606.ENSP00000232424,9606.ENSP00000244745,9606.ENSP00000247970,9606.ENSP00000250448,9606.ENSP00000252542,9606.ENSP00000252818,9606.ENSP00000253727,9606.ENSP00000256495,9606.ENSP00000262965,9606.ENSP00000263734,9606.ENSP00000264009,9606.ENSP00000264657,9606.ENSP00000265354,9606.ENSP00000266269,9606.ENSP00000291442,9606.ENSP00000300134,…	XBP1,ERF,CREBL2,HES1,SOX4,PIN1,FOXA1,SAFB2,JUND,NR1H2,BHLHE40,TCF3,EPAS1,HSF4,STAT3,SRF,PATZ1,NR2F6,STAT6,JUNB,FOS,HMG20B,ATF4,SREBF1,ELF3,STAT1,NFE2L1,JUN,PBX3,SKI,E2F4,NME2,ADNP,NFE2L2,RELA,ATF5,HMGA1,ZBTB7B,EHF,HIF1A,VEZF1,ELK1
GO:0030154	differentiation	Cell differentiation	41	3702	0.24	1.88273	0.0131	9606.ENSP00000216037,9606.ENSP00000222329,9606.ENSP00000228865,9606.ENSP00000232424,9606.ENSP00000244745,9606.ENSP00000247970,9606.ENSP00000250448,9606.ENSP00000252542,9606.ENSP00000252818,9606.ENSP00000253727,9606.ENSP00000256495,9606.ENSP00000262965,9606.ENSP00000263734,9606.ENSP00000264009,9606.ENSP00000264657,9606.ENSP00000265354,9606.ENSP00000266269,9606.ENSP00000291442,9606.ENSP00000300134,…	XBP1,ERF,CREBL2,HES1,SOX4,PIN1,FOXA1,SAFB2,JUND,NR1H2,BHLHE40,TCF3,EPAS1,HSF4,STAT3,SRF,PATZ1,NR2F6,STAT6,JUNB,FOS,HMG20B,ATF4,SREBF1,ELF3,STAT1,NFE2L1,JUN,PBX3,SKI,E2F4,NME2,ADNP,NFE2L2,RELA,ATF5,ZBTB7B,EHF,HIF1A,VEZF1,ELK1
GO:0042221	Response to stimulus	Response to chemical	47	4333	0.23	2.18046	0.0066	9606.ENSP00000216037,9606.ENSP00000222305,9606.ENSP00000244745,9606.ENSP00000249910,9606.ENSP00000250448,9606.ENSP00000252818,9606.ENSP00000253727,9606.ENSP00000260643,9606.ENSP00000263734,9606.ENSP00000264657,9606.ENSP00000265354,9606.ENSP00000291442,9606.ENSP00000297689,9606.ENSP00000300134,9606.ENSP00000303315,9606.ENSP00000306245,9606.ENSP00000315768,9606.ENSP00000321617,9606.ENSP00000329357,…	XBP1,USF2,SOX4,MBD4,FOXA1,JUND,NR1H2,PREB,EPAS1,STAT3,SRF,NR2F6,NFIL3,STAT6,JUNB,FOS,STAT2,ANKZF1,SP1,ATF4,CREB3,NFYA,SREBF1,MAX,STAT1,SREBF2,NFE2L1,USF1,CREB3L4,JUN,YBX1,SKI,NME2,ADNP,NFE2L2,RELA,ESRRA,CXXC1,ZBTB7B,MBD3,HSF1,HIF1A,DDIT3,SAFB,IRF3,PCGF2,ELK1
GO:0048513	developmental	Animal organ development	35	3197	0.23	1.37161	0.0425	9606.ENSP00000216037,9606.ENSP00000222305,9606.ENSP00000232424,9606.ENSP00000244745,9606.ENSP00000250448,9606.ENSP00000252542,9606.ENSP00000262965,9606.ENSP00000263734,9606.ENSP00000264009,9606.ENSP00000264657,9606.ENSP00000265354,9606.ENSP00000266269,9606.ENSP00000298299,9606.ENSP00000300134,9606.ENSP00000303315,9606.ENSP00000306245,9606.ENSP00000328269,9606.ENSP00000336790,9606.ENSP00000348069,…	XBP1,USF2,HES1,SOX4,FOXA1,SAFB2,TCF3,EPAS1,HSF4,STAT3,SRF,PATZ1,ZNF22,STAT6,JUNB,FOS,HMG20B,ATF4,SREBF1,MAX,ELF3,STAT1,NFE2L1,JUN,PBX3,SKI,E2F4,RELA,ESRRA,ATF5,ZBTB7B,MBD3,HSF1,HIF1A,PCGF2
GO:0043170	metabolic	Macromolecule metabolic process	66	6137	0.22	4.00612	9.86e-05	9606.ENSP00000216037,9606.ENSP00000219782,9606.ENSP00000223357,9606.ENSP00000228865,9606.ENSP00000247970,9606.ENSP00000249910,9606.ENSP00000252818,9606.ENSP00000253727,9606.ENSP00000257915,9606.ENSP00000262965,9606.ENSP00000263734,9606.ENSP00000264009,9606.ENSP00000264010,9606.ENSP00000264657,9606.ENSP00000264779,9606.ENSP00000265354,9606.ENSP00000287025,9606.ENSP00000291442,9606.ENSP00000297689,…	XBP1,MAZ,AEBP1,CREBL2,PIN1,MBD4,JUND,NR1H2,TFCP2,TCF3,EPAS1,HSF4,CTCF,STAT3,GPBP1,SRF,MTERF3,NR2F6,NFIL3,E4F1,PA2G4,FOS,ANKZF1,SP1,FOXK2,ATF4,ZFP91,CREB3,NFYA,GPBP1L1,MBD6,SREBF1,RBCK1,SON,MAX,ELF3,NFE2L1,JUN,REXO4,YBX1,TFDP1,SKI,ZNF768,GTF3A,STRA13,NME2,NFE2L2,AKAP8L,RELA,ESRRA,CXXC1,TSC22D1,HMGA1,ZBTB7B,ZNF598,MBD3,REPIN1,HSF1,KDM2A,EHF,HIF1A,BAZ2A,DDIT3,GTF2I,IRF3,PCGF2
GO:0050794	biological regulation	Regulation of cellular process	111	10932	0.2	11.8996	1.26e-12	9606.ENSP00000215742,9606.ENSP00000216037,9606.ENSP00000219782,9606.ENSP00000222305,9606.ENSP00000222329,9606.ENSP00000223357,9606.ENSP00000228865,9606.ENSP00000232424,9606.ENSP00000234170,9606.ENSP00000244745,9606.ENSP00000246912,9606.ENSP00000247970,9606.ENSP00000250448,9606.ENSP00000252542,9606.ENSP00000252818,9606.ENSP00000253727,9606.ENSP00000256495,9606.ENSP00000257915,9606.ENSP00000260643,…	THAP7,XBP1,MAZ,USF2,ERF,AEBP1,CREBL2,HES1,CEBPZ,SOX4,MLX,PIN1,FOXA1,SAFB2,JUND,NR1H2,BHLHE40,TFCP2,PREB,ZNF24,CHCHD3,TCF3,EPAS1,HSF4,CTCF,STAT3,GPBP1,SRF,SLC2A4RG,PATZ1,MTERF3,NR2F6,NFIL3,ZNF22,STAT6,E4F1,PA2G4,JUNB,FOS,DRAP1,CC2D1A,TFE3,STAT2,SCMH1,GLYR1,ZKSCAN1,HMG20B,SP1,FOXK2,ATF4,MXD4,ZFP91,ZNF395,CREB3,NFYA,GPBP1L1,SREBF1,RBCK1,SON,MAX,ELF3,STAT1,SREBF2,NFE2L1,USF1,CREB3L4,JUN,REXO4,YBX1,PB…
GO:0048731	developmental	System development	45	4426	0.2	1.50169	0.0315	9606.ENSP00000216037,9606.ENSP00000222305,9606.ENSP00000232424,9606.ENSP00000244745,9606.ENSP00000247970,9606.ENSP00000250448,9606.ENSP00000252542,9606.ENSP00000256495,9606.ENSP00000261332,9606.ENSP00000262965,9606.ENSP00000263734,9606.ENSP00000264009,9606.ENSP00000264657,9606.ENSP00000265354,9606.ENSP00000266269,9606.ENSP00000291442,9606.ENSP00000298299,9606.ENSP00000300134,9606.ENSP00000303315,…	XBP1,USF2,HES1,SOX4,PIN1,FOXA1,SAFB2,BHLHE40,ZNF24,TCF3,EPAS1,HSF4,STAT3,SRF,PATZ1,NR2F6,ZNF22,STAT6,JUNB,FOS,HMG20B,ATF4,SREBF1,MAX,ELF3,STAT1,NFE2L1,JUN,PBX3,SKI,E2F4,NME2,ADNP,NFE2L2,RELA,ESRRA,ATF5,ZBTB7B,MBD3,HSF1,HIF1A,DDIT3,VEZF1,ZNF358,PCGF2
GO:0006807	metabolic	Nitrogen compound metabolic process	65	6852	0.17	2.11351	0.0077	9606.ENSP00000216037,9606.ENSP00000219782,9606.ENSP00000223357,9606.ENSP00000228865,9606.ENSP00000247970,9606.ENSP00000249910,9606.ENSP00000252818,9606.ENSP00000253727,9606.ENSP00000257915,9606.ENSP00000262965,9606.ENSP00000263734,9606.ENSP00000264009,9606.ENSP00000264010,9606.ENSP00000264657,9606.ENSP00000264779,9606.ENSP00000265354,9606.ENSP00000287025,9606.ENSP00000291442,9606.ENSP00000297689,…	XBP1,MAZ,AEBP1,CREBL2,PIN1,MBD4,JUND,NR1H2,TFCP2,TCF3,EPAS1,HSF4,CTCF,STAT3,GPBP1,SRF,MTERF3,NR2F6,NFIL3,E4F1,PA2G4,FOS,ANKZF1,SP1,FOXK2,ATF4,ZFP91,CREB3,NFYA,GPBP1L1,MBD6,SREBF1,RBCK1,SON,MAX,ELF3,NFE2L1,JUN,REXO4,YBX1,TFDP1,SKI,ZNF768,GTF3A,STRA13,NME2,NFE2L2,AKAP8L,RELA,ESRRA,THAP4,CXXC1,TSC22D1,HMGA1,ZBTB7B,ZNF598,MBD3,HSF1,KDM2A,EHF,HIF1A,BAZ2A,DDIT3,GTF2I,PCGF2
GO:0032502	developmental	Developmental process	56	5841	0.17	1.65365	0.0222	9606.ENSP00000216037,9606.ENSP00000222305,9606.ENSP00000222329,9606.ENSP00000228865,9606.ENSP00000232424,9606.ENSP00000244745,9606.ENSP00000247970,9606.ENSP00000250448,9606.ENSP00000252542,9606.ENSP00000252818,9606.ENSP00000253727,9606.ENSP00000256495,9606.ENSP00000261332,9606.ENSP00000262965,9606.ENSP00000263734,9606.ENSP00000264009,9606.ENSP00000264657,9606.ENSP00000265354,9606.ENSP00000266269,…	XBP1,USF2,ERF,CREBL2,HES1,SOX4,PIN1,FOXA1,SAFB2,JUND,NR1H2,BHLHE40,ZNF24,TCF3,EPAS1,HSF4,STAT3,SRF,PATZ1,NR2F6,ZNF22,STAT6,JUNB,FOS,SCMH1,HMG20B,ATF4,SREBF1,MAX,ELF3,STAT1,NFE2L1,CREB3L4,JUN,YBX1,PBX3,TFDP1,SKI,E2F4,NME2,ADNP,NFE2L2,RELA,ESRRA,ATF5,HMGA1,ZBTB7B,MBD3,HSF1,EHF,HIF1A,DDIT3,VEZF1,ZNF358,PCGF2,ELK1
GO:0065007	biological regulation	Biological regulation	112	12171	0.16	8.46597	3.42e-09	9606.ENSP00000215742,9606.ENSP00000216037,9606.ENSP00000219782,9606.ENSP00000222305,9606.ENSP00000222329,9606.ENSP00000223357,9606.ENSP00000228865,9606.ENSP00000232424,9606.ENSP00000234170,9606.ENSP00000244745,9606.ENSP00000246912,9606.ENSP00000247970,9606.ENSP00000250448,9606.ENSP00000252542,9606.ENSP00000252818,9606.ENSP00000253727,9606.ENSP00000256495,9606.ENSP00000257915,9606.ENSP00000260643,…	THAP7,XBP1,MAZ,USF2,ERF,AEBP1,CREBL2,HES1,CEBPZ,SOX4,MLX,PIN1,FOXA1,SAFB2,JUND,NR1H2,BHLHE40,TFCP2,PREB,ZNF24,CHCHD3,TCF3,EPAS1,HSF4,CTCF,STAT3,GPBP1,SRF,SLC2A4RG,PATZ1,SGSM2,MTERF3,NR2F6,NFIL3,ZNF22,STAT6,E4F1,PA2G4,JUNB,FOS,DRAP1,CC2D1A,TFE3,STAT2,SCMH1,GLYR1,ZKSCAN1,HMG20B,SP1,FOXK2,ATF4,MXD4,ZFP91,ZNF395,CREB3,NFYA,GPBP1L1,SREBF1,RBCK1,SON,MAX,ELF3,STAT1,SREBF2,NFE2L1,USF1,CREB3L4,JUN,REXO4,Y…
GO:0044238	metabolic	Primary metabolic process	67	7332	0.15	1.7986	0.0159	9606.ENSP00000216037,9606.ENSP00000219782,9606.ENSP00000223357,9606.ENSP00000228865,9606.ENSP00000247970,9606.ENSP00000249910,9606.ENSP00000252818,9606.ENSP00000253727,9606.ENSP00000257915,9606.ENSP00000262965,9606.ENSP00000263734,9606.ENSP00000264009,9606.ENSP00000264010,9606.ENSP00000264657,9606.ENSP00000264779,9606.ENSP00000265354,9606.ENSP00000287025,9606.ENSP00000291442,9606.ENSP00000297689,…	XBP1,MAZ,AEBP1,CREBL2,PIN1,MBD4,JUND,NR1H2,TFCP2,TCF3,EPAS1,HSF4,CTCF,STAT3,GPBP1,SRF,MTERF3,NR2F6,NFIL3,E4F1,PA2G4,FOS,ANKZF1,SP1,FOXK2,ATF4,ZFP91,CREB3,NFYA,GPBP1L1,MBD6,SREBF1,RBCK1,SON,MAX,ELF3,SREBF2,NFE2L1,USF1,JUN,REXO4,YBX1,TFDP1,SKI,ZNF768,GTF3A,STRA13,NME2,NFE2L2,AKAP8L,RELA,ESRRA,THAP4,CXXC1,TSC22D1,HMGA1,ZBTB7B,ZNF598,MBD3,HSF1,KDM2A,EHF,HIF1A,BAZ2A,DDIT3,GTF2I,PCGF2
GO:0071704	metabolic	Organic substance metabolic process	69	7755	0.14	1.61798	0.0241	9606.ENSP00000216037,9606.ENSP00000219782,9606.ENSP00000223357,9606.ENSP00000228865,9606.ENSP00000247970,9606.ENSP00000249910,9606.ENSP00000252818,9606.ENSP00000253727,9606.ENSP00000257915,9606.ENSP00000262965,9606.ENSP00000263734,9606.ENSP00000264009,9606.ENSP00000264010,9606.ENSP00000264657,9606.ENSP00000264779,9606.ENSP00000265354,9606.ENSP00000287025,9606.ENSP00000291442,9606.ENSP00000297689,…	XBP1,MAZ,AEBP1,CREBL2,PIN1,MBD4,JUND,NR1H2,TFCP2,TCF3,EPAS1,HSF4,CTCF,STAT3,GPBP1,SRF,MTERF3,NR2F6,NFIL3,E4F1,PA2G4,FOS,ANKZF1,SP1,FOXK2,ATF4,ZFP91,CREB3,NFYA,GPBP1L1,MBD6,SREBF1,RBCK1,SON,MAX,ELF3,SREBF2,NFE2L1,USF1,JUN,REXO4,YBX1,TFDP1,SKI,ZNF768,GTF3A,STRA13,NME2,NFE2L2,AKAP8L,RELA,ESRRA,THAP4,CXXC1,TSC22D1,HMGA1,ZBTB7B,ZNF598,MBD3,REPIN1,HSF1,KDM2A,EHF,HIF1A,BAZ2A,DDIT3,GTF2I,IRF3,PCGF2
GO:0008152	metabolic	Metabolic process	72	8298	0.13	1.48678	0.0326	9606.ENSP00000216037,9606.ENSP00000219782,9606.ENSP00000223357,9606.ENSP00000228865,9606.ENSP00000247970,9606.ENSP00000249910,9606.ENSP00000250448,9606.ENSP00000252818,9606.ENSP00000253727,9606.ENSP00000257915,9606.ENSP00000262965,9606.ENSP00000263734,9606.ENSP00000264009,9606.ENSP00000264010,9606.ENSP00000264657,9606.ENSP00000264779,9606.ENSP00000265354,9606.ENSP00000287025,9606.ENSP00000291442,…	XBP1,MAZ,AEBP1,CREBL2,PIN1,MBD4,FOXA1,JUND,NR1H2,TFCP2,TCF3,EPAS1,HSF4,CTCF,STAT3,GPBP1,SRF,MTERF3,NR2F6,NFIL3,E4F1,PA2G4,FOS,ANKZF1,GLYR1,SP1,FOXK2,ATF4,ZFP91,CREB3,NFYA,GPBP1L1,MBD6,SREBF1,RBCK1,SON,MAX,ELF3,SREBF2,NFE2L1,USF1,JUN,REXO4,YBX1,TFDP1,SKI,ZNF768,GTF3A,STRA13,NME2,NFE2L2,AKAP8L,RELA,ESRRA,THAP4,CXXC1,TSC22D1,HMGA1,ZBTB7B,ZNF598,MBD3,REPIN1,HSF1,KDM2A,EHF,HIF1A,BAZ2A,DDIT3,GTF2I,SAFB…
GO:0044237	metabolic	Cellular metabolic process	66	7513	0.13	1.31695	0.0482	9606.ENSP00000216037,9606.ENSP00000219782,9606.ENSP00000223357,9606.ENSP00000228865,9606.ENSP00000247970,9606.ENSP00000249910,9606.ENSP00000252818,9606.ENSP00000253727,9606.ENSP00000257915,9606.ENSP00000262965,9606.ENSP00000263734,9606.ENSP00000264009,9606.ENSP00000264010,9606.ENSP00000264657,9606.ENSP00000264779,9606.ENSP00000265354,9606.ENSP00000287025,9606.ENSP00000291442,9606.ENSP00000297689,…	XBP1,MAZ,AEBP1,CREBL2,PIN1,MBD4,JUND,NR1H2,TFCP2,TCF3,EPAS1,HSF4,CTCF,STAT3,GPBP1,SRF,MTERF3,NR2F6,NFIL3,E4F1,PA2G4,FOS,ANKZF1,SP1,FOXK2,ATF4,ZFP91,CREB3,NFYA,GPBP1L1,MBD6,SREBF1,RBCK1,SON,MAX,ELF3,NFE2L1,JUN,REXO4,YBX1,TFDP1,SKI,ZNF768,GTF3A,STRA13,NME2,NFE2L2,AKAP8L,RELA,ESRRA,THAP4,CXXC1,TSC22D1,HMGA1,ZBTB7B,ZNF598,MBD3,REPIN1,HSF1,KDM2A,EHF,HIF1A,BAZ2A,DDIT3,GTF2I,PCGF2

## Sheet: AD-TFs
#term ID	category	term description	observed gene count	background gene count	strength	-log10(pvalue)	false discovery rate	matching proteins in your network (IDs)	matching proteins in your network (labels)
GO:0006357	Transcription regulation	Regulation of transcription by rna polymerase ii	42	2172	0.91	29.8962	1.27e-30	9606.ENSP00000222753,9606.ENSP00000228251,9606.ENSP00000243644,9606.ENSP00000245479,9606.ENSP00000251808,9606.ENSP00000257566,9606.ENSP00000261726,9606.ENSP00000279873,9606.ENSP00000290295,9606.ENSP00000290399,9606.ENSP00000293471,9606.ENSP00000296233,9606.ENSP00000300057,9606.ENSP00000311816,9606.ENSP00000316842,9606.ENSP00000329140,9606.ENSP00000331791,9606.ENSP00000338157,9606.ENSP00000345681,…	HOXA13,YBX3,ZNF350,SOX9,GRHL2,TBX3,CUX2,ARID5B,HOXB13,SIM2,ZNF613,KLF15,MESP1,REST,SIX5,CREB3L2,TBX1,ZBTB16,GATA2,TEAD3,ZNF589,ZNF649,ELK4,DLX1,C1orf85,ZNF217,SPDEF,AR,RORB,KLF9,NKX3-1,NR2F2,THRB,NFIX,FOXO3,ZBTB42,ERG,TEAD2,BHLHA15,MYC,CREB3L1,IRX4
GO:0006355	Transcription regulation	Regulation of transcription, dna-templated	46	3388	0.75	29.52	3.02e-30	9606.ENSP00000222753,9606.ENSP00000228251,9606.ENSP00000243644,9606.ENSP00000245479,9606.ENSP00000251808,9606.ENSP00000257566,9606.ENSP00000261726,9606.ENSP00000270649,9606.ENSP00000279873,9606.ENSP00000290295,9606.ENSP00000290399,9606.ENSP00000293471,9606.ENSP00000296233,9606.ENSP00000300057,9606.ENSP00000309330,9606.ENSP00000311816,9606.ENSP00000316842,9606.ENSP00000329140,9606.ENSP00000331791,…	HOXA13,YBX3,ZNF350,SOX9,GRHL2,TBX3,CUX2,ZNF614,ARID5B,HOXB13,SIM2,ZNF613,KLF15,MESP1,ZNF680,REST,SIX5,CREB3L2,TBX1,ZBTB16,GATA2,TEAD3,ZNF589,ZNF649,ELK4,DLX1,C1orf85,ZNF217,SPDEF,AR,RORB,KLF9,NKX3-1,NR2F2,THRB,NFIX,FOXO3,ZBTB42,ERG,ZNF615,TEAD2,BHLHA15,MYC,ZNF761,CREB3L1,IRX4
GO:0045892	Transcription regulation	Negative regulation of transcription, dna-templated	32	1273	1.02	23.3261	4.72e-24	9606.ENSP00000228251,9606.ENSP00000243644,9606.ENSP00000245479,9606.ENSP00000257566,9606.ENSP00000261726,9606.ENSP00000279873,9606.ENSP00000290295,9606.ENSP00000290399,9606.ENSP00000293471,9606.ENSP00000300057,9606.ENSP00000311816,9606.ENSP00000316842,9606.ENSP00000331791,9606.ENSP00000338157,9606.ENSP00000345681,9606.ENSP00000346729,9606.ENSP00000347043,9606.ENSP00000350681,9606.ENSP00000354478,…	YBX3,ZNF350,SOX9,TBX3,CUX2,ARID5B,HOXB13,SIM2,ZNF613,MESP1,REST,SIX5,TBX1,ZBTB16,GATA2,ZNF589,ZNF649,ELK4,DLX1,ZNF217,SPDEF,AR,RORB,NKX3-1,NR2F2,THRB,NFIX,FOXO3,ZBTB42,MYC,CREB3L1,IRX4
GO:1903508	Transcription regulation	Positive regulation of nucleic acid-templated transcription	34	1670	0.93	22.6144	2.43e-23	9606.ENSP00000243644,9606.ENSP00000245479,9606.ENSP00000251808,9606.ENSP00000257566,9606.ENSP00000279873,9606.ENSP00000290399,9606.ENSP00000293471,9606.ENSP00000296233,9606.ENSP00000300057,9606.ENSP00000311816,9606.ENSP00000316842,9606.ENSP00000329140,9606.ENSP00000331791,9606.ENSP00000338157,9606.ENSP00000345681,9606.ENSP00000345772,9606.ENSP00000347043,9606.ENSP00000350681,9606.ENSP00000354478,…	ZNF350,SOX9,GRHL2,TBX3,ARID5B,SIM2,ZNF613,KLF15,MESP1,REST,SIX5,CREB3L2,TBX1,ZBTB16,GATA2,TEAD3,ZNF649,ELK4,DLX1,C1orf85,SPDEF,AR,RORB,KLF9,NKX3-1,NR2F2,THRB,NFIX,FOXO3,ERG,TEAD2,BHLHA15,MYC,CREB3L1
GO:0060921	differentiation	Sinoatrial node cell differentiation	2	3	2.44	2.34679	0.0045	9606.ENSP00000257566,9606.ENSP00000300057	TBX3,MESP1
GO:0000122	Transcription regulation	Negative regulation of transcription by rna polymerase ii	28	895	1.11	22.0357	9.21e-23	9606.ENSP00000228251,9606.ENSP00000243644,9606.ENSP00000245479,9606.ENSP00000257566,9606.ENSP00000261726,9606.ENSP00000279873,9606.ENSP00000290295,9606.ENSP00000290399,9606.ENSP00000293471,9606.ENSP00000311816,9606.ENSP00000331791,9606.ENSP00000338157,9606.ENSP00000345681,9606.ENSP00000346729,9606.ENSP00000347043,9606.ENSP00000350681,9606.ENSP00000354478,9606.ENSP00000360526,9606.ENSP00000363149,…	YBX3,ZNF350,SOX9,TBX3,CUX2,ARID5B,HOXB13,SIM2,ZNF613,REST,TBX1,ZBTB16,GATA2,ZNF589,ZNF649,ELK4,DLX1,ZNF217,SPDEF,AR,NR2F2,THRB,NFIX,FOXO3,ZBTB42,MYC,CREB3L1,IRX4
GO:0045893	Transcription regulation	Positive regulation of transcription, dna-templated	33	1587	0.94	22.0273	9.39e-23	9606.ENSP00000243644,9606.ENSP00000245479,9606.ENSP00000251808,9606.ENSP00000257566,9606.ENSP00000290399,9606.ENSP00000293471,9606.ENSP00000296233,9606.ENSP00000300057,9606.ENSP00000311816,9606.ENSP00000316842,9606.ENSP00000329140,9606.ENSP00000331791,9606.ENSP00000338157,9606.ENSP00000345681,9606.ENSP00000345772,9606.ENSP00000347043,9606.ENSP00000350681,9606.ENSP00000354478,9606.ENSP00000354553,…	ZNF350,SOX9,GRHL2,TBX3,SIM2,ZNF613,KLF15,MESP1,REST,SIX5,CREB3L2,TBX1,ZBTB16,GATA2,TEAD3,ZNF649,ELK4,DLX1,C1orf85,SPDEF,AR,RORB,KLF9,NKX3-1,NR2F2,THRB,NFIX,FOXO3,ERG,TEAD2,BHLHA15,MYC,CREB3L1
GO:0046533	differentiation	Negative regulation of photoreceptor cell differentiation	3	8	2.19	3.60206	0.00025	9606.ENSP00000245479,9606.ENSP00000354478,9606.ENSP00000379904	SOX9,DLX1,THRB
GO:0045944	Transcription regulation	Positive regulation of transcription by rna polymerase ii	30	1253	1	21.0246	9.45e-22	9606.ENSP00000243644,9606.ENSP00000245479,9606.ENSP00000251808,9606.ENSP00000257566,9606.ENSP00000290399,9606.ENSP00000293471,9606.ENSP00000296233,9606.ENSP00000300057,9606.ENSP00000316842,9606.ENSP00000329140,9606.ENSP00000331791,9606.ENSP00000345681,9606.ENSP00000345772,9606.ENSP00000347043,9606.ENSP00000350681,9606.ENSP00000354478,9606.ENSP00000354553,9606.ENSP00000363149,9606.ENSP00000363822,…	ZNF350,SOX9,GRHL2,TBX3,SIM2,ZNF613,KLF15,MESP1,SIX5,CREB3L2,TBX1,GATA2,TEAD3,ZNF649,ELK4,DLX1,C1orf85,SPDEF,AR,RORB,KLF9,NKX3-1,THRB,NFIX,FOXO3,ERG,TEAD2,BHLHA15,MYC,CREB3L1
GO:0010628	Transcription regulation	Positive regulation of gene expression	35	2337	0.79	19.5272	2.97e-20	9606.ENSP00000228251,9606.ENSP00000243644,9606.ENSP00000245479,9606.ENSP00000251808,9606.ENSP00000257566,9606.ENSP00000261726,9606.ENSP00000290399,9606.ENSP00000293471,9606.ENSP00000296233,9606.ENSP00000300057,9606.ENSP00000311816,9606.ENSP00000316842,9606.ENSP00000329140,9606.ENSP00000331791,9606.ENSP00000338157,9606.ENSP00000345681,9606.ENSP00000345772,9606.ENSP00000347043,9606.ENSP00000350681,…	YBX3,ZNF350,SOX9,GRHL2,TBX3,CUX2,SIM2,ZNF613,KLF15,MESP1,REST,SIX5,CREB3L2,TBX1,ZBTB16,GATA2,TEAD3,ZNF649,ELK4,DLX1,C1orf85,SPDEF,AR,RORB,KLF9,NKX3-1,NR2F2,THRB,NFIX,FOXO3,ERG,TEAD2,BHLHA15,MYC,CREB3L1
GO:2000739	stemness	Regulation of mesenchymal stem cell differentiation	2	6	2.14	1.97062	0.0107	9606.ENSP00000245479,9606.ENSP00000311816	SOX9,REST
GO:0060872	Developmental	Semicircular canal development	2	9	1.97	1.71897	0.0191	9606.ENSP00000331791,9606.ENSP00000345681	TBX1,GATA2
GO:0060433	Developmental	Bronchus development	2	10	1.92	1.64975	0.0224	9606.ENSP00000245479,9606.ENSP00000363149	SOX9,SPDEF
GO:0060442	Developmental	Branching involved in prostate gland morphogenesis	2	10	1.92	1.64975	0.0224	9606.ENSP00000290295,9606.ENSP00000370253	HOXB13,NKX3-1
GO:0060768	Developmental	Regulation of epithelial cell proliferation involved in prostate gland development	2	10	1.92	1.64975	0.0224	9606.ENSP00000363822,9606.ENSP00000370253	AR,NKX3-1
GO:0060487	differentiation	Lung epithelial cell differentiation	4	20	1.92	4.37779	4.19e-05	9606.ENSP00000245479,9606.ENSP00000251808,9606.ENSP00000363149,9606.ENSP00000379904	SOX9,GRHL2,SPDEF,THRB
GO:0021877	differentiation	Forebrain neuron fate commitment	2	10	1.92	1.64975	0.0224	9606.ENSP00000345681,9606.ENSP00000354478	GATA2,DLX1
GO:0098722	stemness	Asymmetric stem cell division	2	10	1.92	1.64975	0.0224	9606.ENSP00000338157,9606.ENSP00000345772	ZBTB16,TEAD3
GO:2001054	survival	Negative regulation of mesenchymal cell apoptotic process	2	10	1.92	1.64975	0.0224	9606.ENSP00000245479,9606.ENSP00000331791	SOX9,TBX1
GO:0060740	Developmental	Prostate gland epithelium morphogenesis	4	22	1.88	4.24489	5.69e-05	9606.ENSP00000245479,9606.ENSP00000290295,9606.ENSP00000363822,9606.ENSP00000370253	SOX9,HOXB13,AR,NKX3-1
GO:0046549	Developmental	Retinal cone cell development	2	11	1.88	1.59688	0.0253	9606.ENSP00000366093,9606.ENSP00000379904	RORB,THRB
GO:0060221	differentiation	Retinal rod cell differentiation	2	11	1.88	1.59688	0.0253	9606.ENSP00000245479,9606.ENSP00000366093	SOX9,RORB
GO:0060911	differentiation	Cardiac cell fate commitment	2	11	1.88	1.59688	0.0253	9606.ENSP00000257566,9606.ENSP00000300057	TBX3,MESP1
GO:0048368	Developmental	Lateral mesoderm development	2	12	1.84	1.54821	0.0283	9606.ENSP00000300057,9606.ENSP00000472109	MESP1,TEAD2
GO:0060736	Developmental	Prostate gland growth	2	12	1.84	1.54821	0.0283	9606.ENSP00000245479,9606.ENSP00000363822	SOX9,AR
GO:0060742	Developmental	Epithelial cell differentiation involved in prostate gland development	2	12	1.84	1.54821	0.0283	9606.ENSP00000290295,9606.ENSP00000363822	HOXB13,AR
GO:0010454	differentiation	Negative regulation of cell fate commitment	2	12	1.84	1.54821	0.0283	9606.ENSP00000300057,9606.ENSP00000363149	MESP1,SPDEF
GO:0030238	Developmental	Male sex determination	2	14	1.77	1.46218	0.0345	9606.ENSP00000245479,9606.ENSP00000363822	SOX9,AR
GO:0097154	differentiation	GABAergic neuron differentiation	2	14	1.77	1.46218	0.0345	9606.ENSP00000345681,9606.ENSP00000354478	GATA2,DLX1
GO:0042659	differentiation	Regulation of cell fate specification	2	15	1.74	1.41794	0.0382	9606.ENSP00000300057,9606.ENSP00000363822	MESP1,AR
GO:0042693	differentiation	Muscle cell fate commitment	2	15	1.74	1.41794	0.0382	9606.ENSP00000257566,9606.ENSP00000331791	TBX3,TBX1
GO:0060219	differentiation	Camera-type eye photoreceptor cell differentiation	3	24	1.72	2.50864	0.0031	9606.ENSP00000245479,9606.ENSP00000366093,9606.ENSP00000379904	SOX9,RORB,THRB
GO:0060850	differentiation	Regulation of transcription involved in cell fate commitment	2	16	1.72	1.37572	0.0421	9606.ENSP00000354478,9606.ENSP00000377721	DLX1,NR2F2
GO:0002053	survival	Positive regulation of mesenchymal cell proliferation	3	25	1.7	2.46852	0.0034	9606.ENSP00000245479,9606.ENSP00000331791,9606.ENSP00000479618	SOX9,TBX1,MYC
GO:1903209	Response to stimulus	Positive regulation of oxidative stress-induced cell death	2	17	1.69	1.33161	0.0466	9606.ENSP00000311816,9606.ENSP00000385824	REST,FOXO3
GO:0010453	differentiation	Regulation of cell fate commitment	3	32	1.59	2.22915	0.0059	9606.ENSP00000300057,9606.ENSP00000363149,9606.ENSP00000363822	MESP1,SPDEF,AR
GO:0033574	Response to stimulus	Response to testosterone	3	39	1.51	2.01773	0.0096	9606.ENSP00000290295,9606.ENSP00000363822,9606.ENSP00000370253	HOXB13,AR,NKX3-1
GO:0060324	Developmental	Face development	3	48	1.42	1.79588	0.016	9606.ENSP00000251808,9606.ENSP00000279873,9606.ENSP00000331791	GRHL2,ARID5B,TBX1
GO:0030857	differentiation	Negative regulation of epithelial cell differentiation	3	47	1.42	1.81531	0.0153	9606.ENSP00000245479,9606.ENSP00000251808,9606.ENSP00000257566	SOX9,GRHL2,TBX3
GO:0090102	Developmental	Cochlea development	3	51	1.39	1.73283	0.0185	9606.ENSP00000245479,9606.ENSP00000331791,9606.ENSP00000345681	SOX9,TBX1,GATA2
GO:0071300	Response to stimulus	Cellular response to retinoic acid	4	68	1.39	2.63827	0.0023	9606.ENSP00000245479,9606.ENSP00000331791,9606.ENSP00000366093,9606.ENSP00000472109	SOX9,TBX1,RORB,TEAD2
GO:0003143	Developmental	Embryonic heart tube morphogenesis	4	70	1.38	2.58503	0.0026	9606.ENSP00000257566,9606.ENSP00000300057,9606.ENSP00000331791,9606.ENSP00000472109	TBX3,MESP1,TBX1,TEAD2
GO:0009880	pattern formation	Embryonic pattern specification	4	69	1.38	2.61979	0.0024	9606.ENSP00000257566,9606.ENSP00000290399,9606.ENSP00000300057,9606.ENSP00000338157	TBX3,SIM2,MESP1,ZBTB16
GO:0071385	Response to stimulus	Cellular response to glucocorticoid stimulus	3	59	1.33	1.59346	0.0255	9606.ENSP00000311816,9606.ENSP00000366330,9606.ENSP00000385824	REST,KLF9,FOXO3
GO:0022612	Developmental	Gland morphogenesis	5	99	1.32	3.27572	0.00053	9606.ENSP00000245479,9606.ENSP00000257566,9606.ENSP00000290295,9606.ENSP00000363822,9606.ENSP00000370253	SOX9,TBX3,HOXB13,AR,NKX3-1
GO:0035690	Response to stimulus	Cellular response to drug	3	60	1.32	1.58004	0.0263	9606.ENSP00000311816,9606.ENSP00000370253,9606.ENSP00000479618	REST,NKX3-1,MYC
GO:0042733	Developmental	Embryonic digit morphogenesis	3	61	1.31	1.56067	0.0275	9606.ENSP00000251808,9606.ENSP00000257566,9606.ENSP00000338157	GRHL2,TBX3,ZBTB16
GO:0001947	Developmental	Heart looping	3	64	1.29	1.52578	0.0298	9606.ENSP00000257566,9606.ENSP00000300057,9606.ENSP00000331791	TBX3,MESP1,TBX1
GO:0035019	stemness	Somatic stem cell population maintenance	3	65	1.28	1.50864	0.031	9606.ENSP00000245479,9606.ENSP00000311816,9606.ENSP00000345681	SOX9,REST,GATA2
GO:0110110	Developmental	Positive regulation of animal organ morphogenesis	4	89	1.27	2.26761	0.0054	9606.ENSP00000245479,9606.ENSP00000300057,9606.ENSP00000363822,9606.ENSP00000479618	SOX9,MESP1,AR,MYC
GO:0061138	Developmental	Morphogenesis of a branching epithelium	7	159	1.26	4.70774	1.96e-05	9606.ENSP00000245479,9606.ENSP00000251808,9606.ENSP00000257566,9606.ENSP00000290295,9606.ENSP00000363822,9606.ENSP00000370253,9606.ENSP00000479618	SOX9,GRHL2,TBX3,HOXB13,AR,NKX3-1,MYC
GO:0071383	Response to stimulus	Cellular response to steroid hormone stimulus	8	188	1.25	5.43533	3.67e-06	9606.ENSP00000311816,9606.ENSP00000363822,9606.ENSP00000366093,9606.ENSP00000366330,9606.ENSP00000370253,9606.ENSP00000377721,9606.ENSP00000379904,9606.ENSP00000385824	REST,AR,RORB,KLF9,NKX3-1,NR2F2,THRB,FOXO3
GO:0043401	cellular signaling	Steroid hormone mediated signaling pathway	5	118	1.25	2.95861	0.0011	9606.ENSP00000363822,9606.ENSP00000366093,9606.ENSP00000370253,9606.ENSP00000377721,9606.ENSP00000379904	AR,RORB,NKX3-1,NR2F2,THRB
GO:0042472	Developmental	Inner ear morphogenesis	4	103	1.21	2.05552	0.0088	9606.ENSP00000245479,9606.ENSP00000311816,9606.ENSP00000331791,9606.ENSP00000345681	SOX9,REST,TBX1,GATA2
GO:0048754	Developmental	Branching morphogenesis of an epithelial tube	5	131	1.2	2.76955	0.0017	9606.ENSP00000245479,9606.ENSP00000257566,9606.ENSP00000363822,9606.ENSP00000370253,9606.ENSP00000479618	SOX9,TBX3,AR,NKX3-1,MYC
GO:0046661	differentiation	Male sex differentiation	6	156	1.2	3.55284	0.00028	9606.ENSP00000228251,9606.ENSP00000245479,9606.ENSP00000257566,9606.ENSP00000279873,9606.ENSP00000363822,9606.ENSP00000370253	YBX3,SOX9,TBX3,ARID5B,AR,NKX3-1
GO:0050680	survival	Negative regulation of epithelial cell proliferation	5	131	1.2	2.76955	0.0017	9606.ENSP00000245479,9606.ENSP00000363822,9606.ENSP00000366330,9606.ENSP00000370253,9606.ENSP00000377721	SOX9,AR,KLF9,NKX3-1,NR2F2
GO:0008584	Developmental	Male gonad development	5	133	1.19	2.74473	0.0018	9606.ENSP00000228251,9606.ENSP00000245479,9606.ENSP00000279873,9606.ENSP00000363822,9606.ENSP00000370253	YBX3,SOX9,ARID5B,AR,NKX3-1
GO:0019827	stemness	Stem cell population maintenance	5	135	1.19	2.72125	0.0019	9606.ENSP00000245479,9606.ENSP00000257566,9606.ENSP00000311816,9606.ENSP00000345681,9606.ENSP00000385824	SOX9,TBX3,REST,GATA2,FOXO3
GO:0030522	cellular signaling	Intracellular receptor signaling pathway	6	166	1.18	3.4318	0.00037	9606.ENSP00000331791,9606.ENSP00000363822,9606.ENSP00000366093,9606.ENSP00000370253,9606.ENSP00000377721,9606.ENSP00000379904	TBX1,AR,RORB,NKX3-1,NR2F2,THRB
GO:0007498	Developmental	Mesoderm development	4	117	1.15	1.86967	0.0135	9606.ENSP00000257566,9606.ENSP00000300057,9606.ENSP00000331791,9606.ENSP00000472109	TBX3,MESP1,TBX1,TEAD2
GO:2000736	stemness	Regulation of stem cell differentiation	4	119	1.15	1.84771	0.0142	9606.ENSP00000245479,9606.ENSP00000311816,9606.ENSP00000345681,9606.ENSP00000472109	SOX9,REST,GATA2,TEAD2
GO:0035270	Developmental	Endocrine system development	4	120	1.14	1.83565	0.0146	9606.ENSP00000245479,9606.ENSP00000279873,9606.ENSP00000331791,9606.ENSP00000345681	SOX9,ARID5B,TBX1,GATA2
GO:0045165	differentiation	Cell fate commitment	8	248	1.13	4.64016	2.29e-05	9606.ENSP00000245479,9606.ENSP00000257566,9606.ENSP00000300057,9606.ENSP00000331791,9606.ENSP00000345681,9606.ENSP00000345772,9606.ENSP00000354478,9606.ENSP00000377721	SOX9,TBX3,MESP1,TBX1,GATA2,TEAD3,DLX1,NR2F2
GO:0006367	Transcription regulation	Transcription initiation from rna polymerase ii promoter	6	162	1.19	3.46852	0.00034	9606.ENSP00000245479,9606.ENSP00000345772,9606.ENSP00000363822,9606.ENSP00000366093,9606.ENSP00000379904,9606.ENSP00000472109	SOX9,TEAD3,AR,RORB,THRB,TEAD2
GO:0002064	Developmental	Epithelial cell development	6	195	1.11	3.07572	0.00084	9606.ENSP00000245479,9606.ENSP00000251808,9606.ENSP00000290295,9606.ENSP00000311816,9606.ENSP00000363149,9606.ENSP00000363822	SOX9,GRHL2,HOXB13,REST,SPDEF,AR
GO:0003206	Developmental	Cardiac chamber morphogenesis	4	128	1.11	1.74715	0.0179	9606.ENSP00000251808,9606.ENSP00000257566,9606.ENSP00000300057,9606.ENSP00000331791	GRHL2,TBX3,MESP1,TBX1
GO:0060562	Developmental	Epithelial tube morphogenesis	9	307	1.09	5.06198	8.67e-06	9606.ENSP00000245479,9606.ENSP00000251808,9606.ENSP00000257566,9606.ENSP00000300057,9606.ENSP00000331791,9606.ENSP00000363822,9606.ENSP00000370253,9606.ENSP00000472109,9606.ENSP00000479618	SOX9,GRHL2,TBX3,MESP1,TBX1,AR,NKX3-1,TEAD2,MYC
GO:0008406	Developmental	Gonad development	6	205	1.09	2.95861	0.0011	9606.ENSP00000228251,9606.ENSP00000245479,9606.ENSP00000279873,9606.ENSP00000363822,9606.ENSP00000370253,9606.ENSP00000385824	YBX3,SOX9,ARID5B,AR,NKX3-1,FOXO3
GO:0030324	Developmental	Lung development	5	170	1.09	2.33724	0.0046	9606.ENSP00000245479,9606.ENSP00000251808,9606.ENSP00000290399,9606.ENSP00000363149,9606.ENSP00000379904	SOX9,GRHL2,SIM2,SPDEF,THRB
GO:0001655	Developmental	Urogenital system development	9	315	1.08	4.97881	1.05e-05	9606.ENSP00000245479,9606.ENSP00000279873,9606.ENSP00000290295,9606.ENSP00000296233,9606.ENSP00000338157,9606.ENSP00000345681,9606.ENSP00000363822,9606.ENSP00000370253,9606.ENSP00000479618	SOX9,ARID5B,HOXB13,KLF15,ZBTB16,GATA2,AR,NKX3-1,MYC
GO:0009952	pattern formation	Anterior/posterior pattern specification	6	214	1.07	2.88606	0.0013	9606.ENSP00000257566,9606.ENSP00000300057,9606.ENSP00000331791,9606.ENSP00000338157,9606.ENSP00000370253,9606.ENSP00000377721	TBX3,MESP1,TBX1,ZBTB16,NKX3-1,NR2F2
GO:0060173	Developmental	Limb development	5	181	1.06	2.22185	0.006	9606.ENSP00000245479,9606.ENSP00000251808,9606.ENSP00000257566,9606.ENSP00000338157,9606.ENSP00000377721	SOX9,GRHL2,TBX3,ZBTB16,NR2F2
GO:0007548	differentiation	Sex differentiation	7	259	1.05	3.45593	0.00035	9606.ENSP00000228251,9606.ENSP00000245479,9606.ENSP00000257566,9606.ENSP00000279873,9606.ENSP00000363822,9606.ENSP00000370253,9606.ENSP00000385824	YBX3,SOX9,TBX3,ARID5B,AR,NKX3-1,FOXO3
GO:0035108	Developmental	Limb morphogenesis	4	150	1.05	1.54821	0.0283	9606.ENSP00000245479,9606.ENSP00000251808,9606.ENSP00000257566,9606.ENSP00000338157	SOX9,GRHL2,TBX3,ZBTB16
GO:0048608	Developmental	Reproductive structure development	11	420	1.04	6.07263	8.46e-07	9606.ENSP00000228251,9606.ENSP00000245479,9606.ENSP00000251808,9606.ENSP00000257566,9606.ENSP00000279873,9606.ENSP00000290295,9606.ENSP00000345681,9606.ENSP00000363822,9606.ENSP00000370253,9606.ENSP00000377721,9606.ENSP00000385824	YBX3,SOX9,GRHL2,TBX3,ARID5B,HOXB13,GATA2,AR,NKX3-1,NR2F2,FOXO3
GO:0048562	Developmental	Embryonic organ morphogenesis	8	301	1.04	4.08092	8.3e-05	9606.ENSP00000245479,9606.ENSP00000251808,9606.ENSP00000257566,9606.ENSP00000300057,9606.ENSP00000311816,9606.ENSP00000331791,9606.ENSP00000345681,9606.ENSP00000472109	SOX9,GRHL2,TBX3,MESP1,REST,TBX1,GATA2,TEAD2
GO:0050679	survival	Positive regulation of epithelial cell proliferation	5	192	1.04	2.11919	0.0076	9606.ENSP00000245479,9606.ENSP00000331791,9606.ENSP00000345681,9606.ENSP00000363822,9606.ENSP00000479618	SOX9,TBX1,GATA2,AR,MYC
GO:0030856	differentiation	Regulation of epithelial cell differentiation	4	151	1.04	1.54821	0.0283	9606.ENSP00000245479,9606.ENSP00000251808,9606.ENSP00000257566,9606.ENSP00000300057	SOX9,GRHL2,TBX3,MESP1
GO:0048469	Developmental	Cell maturation	4	158	1.02	1.49214	0.0322	9606.ENSP00000290295,9606.ENSP00000345681,9606.ENSP00000385824,9606.ENSP00000476312	HOXB13,GATA2,FOXO3,BHLHA15
GO:1901654	Response to stimulus	Response to ketone	5	199	1.02	2.05552	0.0088	9606.ENSP00000290295,9606.ENSP00000363822,9606.ENSP00000366330,9606.ENSP00000370253,9606.ENSP00000385824	HOXB13,AR,KLF9,NKX3-1,FOXO3
GO:0003007	Developmental	Heart morphogenesis	6	251	1	2.55284	0.0028	9606.ENSP00000245479,9606.ENSP00000251808,9606.ENSP00000257566,9606.ENSP00000300057,9606.ENSP00000331791,9606.ENSP00000472109	SOX9,GRHL2,TBX3,MESP1,TBX1,TEAD2
GO:0050678	survival	Regulation of epithelial cell proliferation	8	339	0.99	3.74473	0.00018	9606.ENSP00000245479,9606.ENSP00000331791,9606.ENSP00000345681,9606.ENSP00000363822,9606.ENSP00000366330,9606.ENSP00000370253,9606.ENSP00000377721,9606.ENSP00000479618	SOX9,TBX1,GATA2,AR,KLF9,NKX3-1,NR2F2,MYC
GO:2000027	Developmental	Regulation of animal organ morphogenesis	6	257	0.99	2.50864	0.0031	9606.ENSP00000245479,9606.ENSP00000300057,9606.ENSP00000331791,9606.ENSP00000363822,9606.ENSP00000379904,9606.ENSP00000479618	SOX9,MESP1,TBX1,AR,THRB,MYC
GO:0002009	Developmental	Morphogenesis of an epithelium	10	435	0.98	4.89279	1.28e-05	9606.ENSP00000245479,9606.ENSP00000251808,9606.ENSP00000257566,9606.ENSP00000290295,9606.ENSP00000300057,9606.ENSP00000331791,9606.ENSP00000363822,9606.ENSP00000370253,9606.ENSP00000472109,9606.ENSP00000479618	SOX9,GRHL2,TBX3,HOXB13,MESP1,TBX1,AR,NKX3-1,TEAD2,MYC
GO:0090596	Developmental	Sensory organ morphogenesis	6	264	0.98	2.45593	0.0035	9606.ENSP00000245479,9606.ENSP00000311816,9606.ENSP00000331791,9606.ENSP00000345681,9606.ENSP00000366093,9606.ENSP00000379904	SOX9,REST,TBX1,GATA2,RORB,THRB
GO:0048568	Developmental	Embryonic organ development	10	448	0.97	4.78516	1.64e-05	9606.ENSP00000245479,9606.ENSP00000251808,9606.ENSP00000257566,9606.ENSP00000300057,9606.ENSP00000311816,9606.ENSP00000331791,9606.ENSP00000345681,9606.ENSP00000345772,9606.ENSP00000377721,9606.ENSP00000472109	SOX9,GRHL2,TBX3,MESP1,REST,TBX1,GATA2,TEAD3,NR2F2,TEAD2
GO:0045665	differentiation	Negative regulation of neuron differentiation	5	222	0.97	1.86328	0.0137	9606.ENSP00000245479,9606.ENSP00000311816,9606.ENSP00000354478,9606.ENSP00000379904,9606.ENSP00000385824	SOX9,REST,DLX1,THRB,FOXO3
GO:0001822	Developmental	Kidney development	6	271	0.96	2.39794	0.004	9606.ENSP00000245479,9606.ENSP00000279873,9606.ENSP00000296233,9606.ENSP00000338157,9606.ENSP00000370253,9606.ENSP00000479618	SOX9,ARID5B,KLF15,ZBTB16,NKX3-1,MYC
GO:0071396	Response to stimulus	Cellular response to lipid	11	528	0.94	5.1349	7.33e-06	9606.ENSP00000245479,9606.ENSP00000311816,9606.ENSP00000331791,9606.ENSP00000363822,9606.ENSP00000366093,9606.ENSP00000366330,9606.ENSP00000370253,9606.ENSP00000377721,9606.ENSP00000379904,9606.ENSP00000385824,9606.ENSP00000472109	SOX9,REST,TBX1,AR,RORB,KLF9,NKX3-1,NR2F2,THRB,FOXO3,TEAD2
GO:0007389	pattern formation	Pattern specification process	9	432	0.94	3.95861	0.00011	9606.ENSP00000257566,9606.ENSP00000290399,9606.ENSP00000300057,9606.ENSP00000331791,9606.ENSP00000338157,9606.ENSP00000354478,9606.ENSP00000370253,9606.ENSP00000377721,9606.ENSP00000482393	TBX3,SIM2,MESP1,TBX1,ZBTB16,DLX1,NKX3-1,NR2F2,IRX4
GO:0003002	pattern formation	Regionalization	7	332	0.94	2.82391	0.0015	9606.ENSP00000257566,9606.ENSP00000300057,9606.ENSP00000331791,9606.ENSP00000338157,9606.ENSP00000354478,9606.ENSP00000370253,9606.ENSP00000377721	TBX3,MESP1,TBX1,ZBTB16,DLX1,NKX3-1,NR2F2
GO:0045596	differentiation	Negative regulation of cell differentiation	15	728	0.93	7.64589	2.26e-08	9606.ENSP00000245479,9606.ENSP00000251808,9606.ENSP00000257566,9606.ENSP00000300057,9606.ENSP00000311816,9606.ENSP00000331791,9606.ENSP00000338157,9606.ENSP00000345681,9606.ENSP00000354478,9606.ENSP00000363149,9606.ENSP00000366093,9606.ENSP00000379904,9606.ENSP00000385824,9606.ENSP00000476312,9606.ENSP00000479618	SOX9,GRHL2,TBX3,MESP1,REST,TBX1,ZBTB16,GATA2,DLX1,SPDEF,RORB,THRB,FOXO3,BHLHA15,MYC
GO:0048732	Developmental	Gland development	8	410	0.91	3.19382	0.00064	9606.ENSP00000245479,9606.ENSP00000257566,9606.ENSP00000279873,9606.ENSP00000290295,9606.ENSP00000331791,9606.ENSP00000345681,9606.ENSP00000363822,9606.ENSP00000370253	SOX9,TBX3,ARID5B,HOXB13,TBX1,GATA2,AR,NKX3-1
GO:0009887	Developmental	Animal organ morphogenesis	18	967	0.89	8.98297	1.04e-09	9606.ENSP00000245479,9606.ENSP00000251808,9606.ENSP00000257566,9606.ENSP00000279873,9606.ENSP00000290295,9606.ENSP00000300057,9606.ENSP00000311816,9606.ENSP00000331791,9606.ENSP00000345681,9606.ENSP00000354478,9606.ENSP00000363822,9606.ENSP00000366093,9606.ENSP00000370253,9606.ENSP00000379904,9606.ENSP00000385824,9606.ENSP00000472109,9606.ENSP00000479618,9606.ENSP00000482393	SOX9,GRHL2,TBX3,ARID5B,HOXB13,MESP1,REST,TBX1,GATA2,DLX1,AR,RORB,NKX3-1,THRB,FOXO3,TEAD2,MYC,IRX4
GO:0043009	Developmental	Chordate embryonic development	12	640	0.89	5.27084	5.36e-06	9606.ENSP00000228251,9606.ENSP00000245479,9606.ENSP00000251808,9606.ENSP00000257566,9606.ENSP00000300057,9606.ENSP00000331791,9606.ENSP00000345681,9606.ENSP00000354478,9606.ENSP00000363822,9606.ENSP00000370253,9606.ENSP00000377721,9606.ENSP00000472109	YBX3,SOX9,GRHL2,TBX3,MESP1,TBX1,GATA2,DLX1,AR,NKX3-1,NR2F2,TEAD2
GO:0010557	metabolic	Positive regulation of macromolecule biosynthetic process	35	1906	0.88	22.2007	6.3e-23	9606.ENSP00000228251,9606.ENSP00000243644,9606.ENSP00000245479,9606.ENSP00000251808,9606.ENSP00000257566,9606.ENSP00000279873,9606.ENSP00000290399,9606.ENSP00000293471,9606.ENSP00000296233,9606.ENSP00000300057,9606.ENSP00000311816,9606.ENSP00000316842,9606.ENSP00000329140,9606.ENSP00000331791,9606.ENSP00000338157,9606.ENSP00000345681,9606.ENSP00000345772,9606.ENSP00000347043,9606.ENSP00000350681,…	YBX3,ZNF350,SOX9,GRHL2,TBX3,ARID5B,SIM2,ZNF613,KLF15,MESP1,REST,SIX5,CREB3L2,TBX1,ZBTB16,GATA2,TEAD3,ZNF649,ELK4,DLX1,C1orf85,SPDEF,AR,RORB,KLF9,NKX3-1,NR2F2,THRB,NFIX,FOXO3,ERG,TEAD2,BHLHA15,MYC,CREB3L1
GO:0051093	Developmental	Negative regulation of developmental process	18	983	0.88	8.8729	1.34e-09	9606.ENSP00000228251,9606.ENSP00000245479,9606.ENSP00000251808,9606.ENSP00000257566,9606.ENSP00000300057,9606.ENSP00000311816,9606.ENSP00000331791,9606.ENSP00000338157,9606.ENSP00000345681,9606.ENSP00000354478,9606.ENSP00000363149,9606.ENSP00000366093,9606.ENSP00000370253,9606.ENSP00000379904,9606.ENSP00000385824,9606.ENSP00000476312,9606.ENSP00000479618,9606.ENSP00000481956	YBX3,SOX9,GRHL2,TBX3,MESP1,REST,TBX1,ZBTB16,GATA2,DLX1,SPDEF,RORB,NKX3-1,THRB,FOXO3,BHLHA15,MYC,CREB3L1
GO:0035239	Developmental	Tube morphogenesis	12	656	0.88	5.16115	6.9e-06	9606.ENSP00000245479,9606.ENSP00000251808,9606.ENSP00000257566,9606.ENSP00000290295,9606.ENSP00000300057,9606.ENSP00000331791,9606.ENSP00000345681,9606.ENSP00000363822,9606.ENSP00000370253,9606.ENSP00000377721,9606.ENSP00000472109,9606.ENSP00000479618	SOX9,GRHL2,TBX3,HOXB13,MESP1,TBX1,GATA2,AR,NKX3-1,NR2F2,TEAD2,MYC
GO:0001501	Developmental	Skeletal system development	9	499	0.88	3.49485	0.00032	9606.ENSP00000222753,9606.ENSP00000245479,9606.ENSP00000251808,9606.ENSP00000257566,9606.ENSP00000279873,9606.ENSP00000329140,9606.ENSP00000331791,9606.ENSP00000338157,9606.ENSP00000354478	HOXA13,SOX9,GRHL2,TBX3,ARID5B,CREB3L2,TBX1,ZBTB16,DLX1
GO:0035295	Developmental	Tube development	15	851	0.87	6.75203	1.77e-07	9606.ENSP00000245479,9606.ENSP00000251808,9606.ENSP00000257566,9606.ENSP00000290295,9606.ENSP00000290399,9606.ENSP00000300057,9606.ENSP00000331791,9606.ENSP00000345681,9606.ENSP00000363149,9606.ENSP00000363822,9606.ENSP00000370253,9606.ENSP00000377721,9606.ENSP00000379904,9606.ENSP00000472109,9606.ENSP00000479618	SOX9,GRHL2,TBX3,HOXB13,SIM2,MESP1,TBX1,GATA2,SPDEF,AR,NKX3-1,NR2F2,THRB,TEAD2,MYC
GO:0031328	metabolic	Positive regulation of cellular biosynthetic process	35	2005	0.86	21.5969	2.53e-22	9606.ENSP00000228251,9606.ENSP00000243644,9606.ENSP00000245479,9606.ENSP00000251808,9606.ENSP00000257566,9606.ENSP00000279873,9606.ENSP00000290399,9606.ENSP00000293471,9606.ENSP00000296233,9606.ENSP00000300057,9606.ENSP00000311816,9606.ENSP00000316842,9606.ENSP00000329140,9606.ENSP00000331791,9606.ENSP00000338157,9606.ENSP00000345681,9606.ENSP00000345772,9606.ENSP00000347043,9606.ENSP00000350681,…	YBX3,ZNF350,SOX9,GRHL2,TBX3,ARID5B,SIM2,ZNF613,KLF15,MESP1,REST,SIX5,CREB3L2,TBX1,ZBTB16,GATA2,TEAD3,ZNF649,ELK4,DLX1,C1orf85,SPDEF,AR,RORB,KLF9,NKX3-1,NR2F2,THRB,NFIX,FOXO3,ERG,TEAD2,BHLHA15,MYC,CREB3L1
GO:0006366	Transcription regulation	Transcription by rna polymerase ii	7	406	0.86	2.36653	0.0043	9606.ENSP00000245479,9606.ENSP00000345772,9606.ENSP00000363822,9606.ENSP00000366093,9606.ENSP00000379904,9606.ENSP00000380781,9606.ENSP00000472109	SOX9,TEAD3,AR,RORB,THRB,NFIX,TEAD2
GO:0007507	Developmental	Heart development	9	522	0.86	3.35655	0.00044	9606.ENSP00000245479,9606.ENSP00000251808,9606.ENSP00000257566,9606.ENSP00000300057,9606.ENSP00000311816,9606.ENSP00000331791,9606.ENSP00000370253,9606.ENSP00000472109,9606.ENSP00000482393	SOX9,GRHL2,TBX3,MESP1,REST,TBX1,NKX3-1,TEAD2,IRX4
GO:0061061	Developmental	Muscle structure development	8	479	0.84	2.76955	0.0017	9606.ENSP00000245479,9606.ENSP00000257566,9606.ENSP00000279873,9606.ENSP00000300057,9606.ENSP00000311816,9606.ENSP00000331791,9606.ENSP00000377721,9606.ENSP00000409107	SOX9,TBX3,ARID5B,MESP1,REST,TBX1,NR2F2,ZBTB42
GO:0006351	Transcription regulation	Transcription, dna-templated	8	567	0.77	2.33724	0.0046	9606.ENSP00000245479,9606.ENSP00000345772,9606.ENSP00000363822,9606.ENSP00000366093,9606.ENSP00000379904,9606.ENSP00000380781,9606.ENSP00000385824,9606.ENSP00000472109	SOX9,TEAD3,AR,RORB,THRB,NFIX,FOXO3,TEAD2
GO:0030855	differentiation	Epithelial cell differentiation	11	673	0.83	4.19246	6.42e-05	9606.ENSP00000245479,9606.ENSP00000251808,9606.ENSP00000290295,9606.ENSP00000296233,9606.ENSP00000300057,9606.ENSP00000311816,9606.ENSP00000331791,9606.ENSP00000363149,9606.ENSP00000363822,9606.ENSP00000377721,9606.ENSP00000379904	SOX9,GRHL2,HOXB13,KLF15,MESP1,REST,TBX1,SPDEF,AR,NR2F2,THRB
GO:0009790	Developmental	Embryo development	16	1002	0.82	6.75945	1.74e-07	9606.ENSP00000228251,9606.ENSP00000245479,9606.ENSP00000251808,9606.ENSP00000257566,9606.ENSP00000290399,9606.ENSP00000300057,9606.ENSP00000311816,9606.ENSP00000331791,9606.ENSP00000338157,9606.ENSP00000345681,9606.ENSP00000345772,9606.ENSP00000354478,9606.ENSP00000363822,9606.ENSP00000370253,9606.ENSP00000377721,9606.ENSP00000472109	YBX3,SOX9,GRHL2,TBX3,SIM2,MESP1,REST,TBX1,ZBTB16,GATA2,TEAD3,DLX1,AR,NKX3-1,NR2F2,TEAD2
GO:0048598	Developmental	Embryonic morphogenesis	9	571	0.82	3.07572	0.00084	9606.ENSP00000245479,9606.ENSP00000251808,9606.ENSP00000257566,9606.ENSP00000300057,9606.ENSP00000311816,9606.ENSP00000331791,9606.ENSP00000338157,9606.ENSP00000345681,9606.ENSP00000472109	SOX9,GRHL2,TBX3,MESP1,REST,TBX1,ZBTB16,GATA2,TEAD2
GO:0001568	Developmental	Blood vessel development	8	500	0.82	2.65758	0.0022	9606.ENSP00000257566,9606.ENSP00000290295,9606.ENSP00000300057,9606.ENSP00000331791,9606.ENSP00000345681,9606.ENSP00000370253,9606.ENSP00000377721,9606.ENSP00000472109	TBX3,HOXB13,MESP1,TBX1,GATA2,NKX3-1,NR2F2,TEAD2
GO:0001701	Developmental	In utero embryonic development	6	382	0.82	1.7122	0.0194	9606.ENSP00000228251,9606.ENSP00000251808,9606.ENSP00000257566,9606.ENSP00000345681,9606.ENSP00000363822,9606.ENSP00000377721	YBX3,GRHL2,TBX3,GATA2,AR,NR2F2
GO:0048589	Developmental	Developmental growth	6	389	0.81	1.67366	0.0212	9606.ENSP00000245479,9606.ENSP00000251808,9606.ENSP00000279873,9606.ENSP00000300057,9606.ENSP00000363822,9606.ENSP00000385824	SOX9,GRHL2,ARID5B,MESP1,AR,FOXO3
GO:0033993	Response to stimulus	Response to lipid	13	858	0.8	4.88273	1.31e-05	9606.ENSP00000245479,9606.ENSP00000290295,9606.ENSP00000311816,9606.ENSP00000331791,9606.ENSP00000345681,9606.ENSP00000363822,9606.ENSP00000366093,9606.ENSP00000366330,9606.ENSP00000370253,9606.ENSP00000377721,9606.ENSP00000379904,9606.ENSP00000385824,9606.ENSP00000472109	SOX9,HOXB13,REST,TBX1,GATA2,AR,RORB,KLF9,NKX3-1,NR2F2,THRB,FOXO3,TEAD2
GO:0008285	survival	Negative regulation of cell population proliferation	10	696	0.78	3.24413	0.00057	9606.ENSP00000245479,9606.ENSP00000311816,9606.ENSP00000316842,9606.ENSP00000338157,9606.ENSP00000345681,9606.ENSP00000363822,9606.ENSP00000366330,9606.ENSP00000370253,9606.ENSP00000377721,9606.ENSP00000479618	SOX9,REST,SIX5,ZBTB16,GATA2,AR,KLF9,NKX3-1,NR2F2,MYC
GO:0007423	Developmental	Sensory organ development	8	563	0.77	2.34679	0.0045	9606.ENSP00000245479,9606.ENSP00000251808,9606.ENSP00000311816,9606.ENSP00000316842,9606.ENSP00000331791,9606.ENSP00000345681,9606.ENSP00000366093,9606.ENSP00000379904	SOX9,GRHL2,REST,SIX5,TBX1,GATA2,RORB,THRB
GO:0003006	Developmental	Developmental process involved in reproduction	13	945	0.76	4.44977	3.55e-05	9606.ENSP00000228251,9606.ENSP00000245479,9606.ENSP00000251808,9606.ENSP00000257566,9606.ENSP00000279873,9606.ENSP00000290295,9606.ENSP00000316842,9606.ENSP00000338157,9606.ENSP00000345681,9606.ENSP00000363822,9606.ENSP00000370253,9606.ENSP00000377721,9606.ENSP00000385824	YBX3,SOX9,GRHL2,TBX3,ARID5B,HOXB13,SIX5,ZBTB16,GATA2,AR,NKX3-1,NR2F2,FOXO3
GO:0072359	Developmental	Circulatory system development	12	872	0.76	4	0.0001	9606.ENSP00000245479,9606.ENSP00000251808,9606.ENSP00000257566,9606.ENSP00000290295,9606.ENSP00000300057,9606.ENSP00000311816,9606.ENSP00000331791,9606.ENSP00000345681,9606.ENSP00000370253,9606.ENSP00000377721,9606.ENSP00000472109,9606.ENSP00000482393	SOX9,GRHL2,TBX3,HOXB13,MESP1,REST,TBX1,GATA2,NKX3-1,NR2F2,TEAD2,IRX4
GO:0051172	metabolic	Negative regulation of nitrogen compound metabolic process	33	2429	0.75	16.5513	2.81e-17	9606.ENSP00000228251,9606.ENSP00000243644,9606.ENSP00000245479,9606.ENSP00000257566,9606.ENSP00000261726,9606.ENSP00000279873,9606.ENSP00000290295,9606.ENSP00000290399,9606.ENSP00000293471,9606.ENSP00000296233,9606.ENSP00000300057,9606.ENSP00000311816,9606.ENSP00000316842,9606.ENSP00000331791,9606.ENSP00000338157,9606.ENSP00000345681,9606.ENSP00000346729,9606.ENSP00000347043,9606.ENSP00000350681,…	YBX3,ZNF350,SOX9,TBX3,CUX2,ARID5B,HOXB13,SIM2,ZNF613,KLF15,MESP1,REST,SIX5,TBX1,ZBTB16,GATA2,ZNF589,ZNF649,ELK4,DLX1,ZNF217,SPDEF,AR,RORB,NKX3-1,NR2F2,THRB,NFIX,FOXO3,ZBTB42,MYC,CREB3L1,IRX4
GO:0060429	Developmental	Epithelium development	15	1109	0.75	5.28067	5.24e-06	9606.ENSP00000245479,9606.ENSP00000251808,9606.ENSP00000257566,9606.ENSP00000290295,9606.ENSP00000296233,9606.ENSP00000300057,9606.ENSP00000311816,9606.ENSP00000331791,9606.ENSP00000363149,9606.ENSP00000363822,9606.ENSP00000370253,9606.ENSP00000377721,9606.ENSP00000379904,9606.ENSP00000472109,9606.ENSP00000479618	SOX9,GRHL2,TBX3,HOXB13,KLF15,MESP1,REST,TBX1,SPDEF,AR,NKX3-1,NR2F2,THRB,TEAD2,MYC
GO:0031324	metabolic	Negative regulation of cellular metabolic process	33	2630	0.72	15.5003	3.16e-16	9606.ENSP00000228251,9606.ENSP00000243644,9606.ENSP00000245479,9606.ENSP00000257566,9606.ENSP00000261726,9606.ENSP00000279873,9606.ENSP00000290295,9606.ENSP00000290399,9606.ENSP00000293471,9606.ENSP00000296233,9606.ENSP00000300057,9606.ENSP00000311816,9606.ENSP00000316842,9606.ENSP00000331791,9606.ENSP00000338157,9606.ENSP00000345681,9606.ENSP00000346729,9606.ENSP00000347043,9606.ENSP00000350681,…	YBX3,ZNF350,SOX9,TBX3,CUX2,ARID5B,HOXB13,SIM2,ZNF613,KLF15,MESP1,REST,SIX5,TBX1,ZBTB16,GATA2,ZNF589,ZNF649,ELK4,DLX1,ZNF217,SPDEF,AR,RORB,NKX3-1,NR2F2,THRB,NFIX,FOXO3,ZBTB42,MYC,CREB3L1,IRX4
GO:0051241	biological regulation	Negative regulation of multicellular organismal process	15	1231	0.71	4.76447	1.72e-05	9606.ENSP00000228251,9606.ENSP00000245479,9606.ENSP00000251808,9606.ENSP00000300057,9606.ENSP00000311816,9606.ENSP00000338157,9606.ENSP00000345681,9606.ENSP00000354478,9606.ENSP00000366093,9606.ENSP00000370253,9606.ENSP00000377721,9606.ENSP00000379904,9606.ENSP00000385824,9606.ENSP00000479618,9606.ENSP00000481956	YBX3,SOX9,GRHL2,MESP1,REST,ZBTB16,GATA2,DLX1,RORB,NKX3-1,NR2F2,THRB,FOXO3,MYC,CREB3L1
GO:0045597	differentiation	Positive regulation of cell differentiation	12	993	0.7	3.45593	0.00035	9606.ENSP00000245479,9606.ENSP00000261726,9606.ENSP00000300057,9606.ENSP00000311816,9606.ENSP00000329140,9606.ENSP00000331791,9606.ENSP00000338157,9606.ENSP00000345681,9606.ENSP00000354478,9606.ENSP00000363149,9606.ENSP00000363822,9606.ENSP00000385824	SOX9,CUX2,MESP1,REST,CREB3L2,TBX1,ZBTB16,GATA2,DLX1,SPDEF,AR,FOXO3
GO:0045664	differentiation	Regulation of neuron differentiation	8	665	0.7	1.92082	0.012	9606.ENSP00000245479,9606.ENSP00000261726,9606.ENSP00000311816,9606.ENSP00000329140,9606.ENSP00000345681,9606.ENSP00000354478,9606.ENSP00000379904,9606.ENSP00000385824	SOX9,CUX2,REST,CREB3L2,GATA2,DLX1,THRB,FOXO3
GO:0010605	metabolic	Negative regulation of macromolecule metabolic process	33	2875	0.68	14.3478	4.49e-15	9606.ENSP00000228251,9606.ENSP00000243644,9606.ENSP00000245479,9606.ENSP00000257566,9606.ENSP00000261726,9606.ENSP00000279873,9606.ENSP00000290295,9606.ENSP00000290399,9606.ENSP00000293471,9606.ENSP00000296233,9606.ENSP00000300057,9606.ENSP00000311816,9606.ENSP00000316842,9606.ENSP00000331791,9606.ENSP00000338157,9606.ENSP00000345681,9606.ENSP00000346729,9606.ENSP00000347043,9606.ENSP00000350681,…	YBX3,ZNF350,SOX9,TBX3,CUX2,ARID5B,HOXB13,SIM2,ZNF613,KLF15,MESP1,REST,SIX5,TBX1,ZBTB16,GATA2,ZNF589,ZNF649,ELK4,DLX1,ZNF217,SPDEF,AR,RORB,NKX3-1,NR2F2,THRB,NFIX,FOXO3,ZBTB42,MYC,CREB3L1,IRX4
GO:0060322	Developmental	Head development	9	788	0.68	2.14874	0.0071	9606.ENSP00000245479,9606.ENSP00000251808,9606.ENSP00000257566,9606.ENSP00000279873,9606.ENSP00000331791,9606.ENSP00000345681,9606.ENSP00000354478,9606.ENSP00000377721,9606.ENSP00000385824	SOX9,GRHL2,TBX3,ARID5B,TBX1,GATA2,DLX1,NR2F2,FOXO3
GO:0048646	developmental	Anatomical structure formation involved in morphogenesis	10	883	0.67	2.46852	0.0034	9606.ENSP00000245479,9606.ENSP00000251808,9606.ENSP00000257566,9606.ENSP00000290295,9606.ENSP00000300057,9606.ENSP00000331791,9606.ENSP00000345681,9606.ENSP00000363822,9606.ENSP00000370253,9606.ENSP00000472109	SOX9,GRHL2,TBX3,HOXB13,MESP1,TBX1,GATA2,AR,NKX3-1,TEAD2
GO:0060548	survival	Negative regulation of cell death	11	999	0.66	2.72125	0.0019	9606.ENSP00000228251,9606.ENSP00000245479,9606.ENSP00000257566,9606.ENSP00000311816,9606.ENSP00000331791,9606.ENSP00000345681,9606.ENSP00000354478,9606.ENSP00000363822,9606.ENSP00000472109,9606.ENSP00000479618,9606.ENSP00000481956	YBX3,SOX9,TBX3,REST,TBX1,GATA2,DLX1,AR,TEAD2,MYC,CREB3L1
GO:0051173	metabolic	Positive regulation of nitrogen compound metabolic process	35	3239	0.65	14.9747	1.06e-15	9606.ENSP00000228251,9606.ENSP00000243644,9606.ENSP00000245479,9606.ENSP00000251808,9606.ENSP00000257566,9606.ENSP00000279873,9606.ENSP00000290399,9606.ENSP00000293471,9606.ENSP00000296233,9606.ENSP00000300057,9606.ENSP00000311816,9606.ENSP00000316842,9606.ENSP00000329140,9606.ENSP00000331791,9606.ENSP00000338157,9606.ENSP00000345681,9606.ENSP00000345772,9606.ENSP00000347043,9606.ENSP00000350681,…	YBX3,ZNF350,SOX9,GRHL2,TBX3,ARID5B,SIM2,ZNF613,KLF15,MESP1,REST,SIX5,CREB3L2,TBX1,ZBTB16,GATA2,TEAD3,ZNF649,ELK4,DLX1,C1orf85,SPDEF,AR,RORB,KLF9,NKX3-1,NR2F2,THRB,NFIX,FOXO3,ERG,TEAD2,BHLHA15,MYC,CREB3L1
GO:0022414	Developmental	Reproductive process	15	1400	0.65	4.11805	7.62e-05	9606.ENSP00000228251,9606.ENSP00000245479,9606.ENSP00000251808,9606.ENSP00000257566,9606.ENSP00000279873,9606.ENSP00000290295,9606.ENSP00000316842,9606.ENSP00000338157,9606.ENSP00000345681,9606.ENSP00000345772,9606.ENSP00000363822,9606.ENSP00000370253,9606.ENSP00000377721,9606.ENSP00000379904,9606.ENSP00000385824	YBX3,SOX9,GRHL2,TBX3,ARID5B,HOXB13,SIX5,ZBTB16,GATA2,TEAD3,AR,NKX3-1,NR2F2,THRB,FOXO3
GO:0009725	Response to stimulus	Response to hormone	9	849	0.64	1.93181	0.0117	9606.ENSP00000296233,9606.ENSP00000311816,9606.ENSP00000363822,9606.ENSP00000366093,9606.ENSP00000366330,9606.ENSP00000370253,9606.ENSP00000377721,9606.ENSP00000379904,9606.ENSP00000385824	KLF15,REST,AR,RORB,KLF9,NKX3-1,NR2F2,THRB,FOXO3
GO:0048468	Developmental	Cell development	17	1629	0.64	4.76447	1.72e-05	9606.ENSP00000245479,9606.ENSP00000251808,9606.ENSP00000257566,9606.ENSP00000279873,9606.ENSP00000290295,9606.ENSP00000311816,9606.ENSP00000316842,9606.ENSP00000331791,9606.ENSP00000338157,9606.ENSP00000345681,9606.ENSP00000363149,9606.ENSP00000363822,9606.ENSP00000366093,9606.ENSP00000379904,9606.ENSP00000385824,9606.ENSP00000476312,9606.ENSP00000482393	SOX9,GRHL2,TBX3,ARID5B,HOXB13,REST,SIX5,TBX1,ZBTB16,GATA2,SPDEF,AR,RORB,THRB,FOXO3,BHLHA15,IRX4
GO:1902893	Transcription regulation	Regulation of pri-mirna transcription by rna polymerase ii	3	52	1.38	1.71444	0.0193	9606.ENSP00000245479,9606.ENSP00000345681,9606.ENSP00000385824	SOX9,GATA2,FOXO3
GO:0045595	differentiation	Regulation of cell differentiation	19	1874	0.63	5.36957	4.27e-06	9606.ENSP00000245479,9606.ENSP00000251808,9606.ENSP00000257566,9606.ENSP00000261726,9606.ENSP00000300057,9606.ENSP00000311816,9606.ENSP00000329140,9606.ENSP00000331791,9606.ENSP00000338157,9606.ENSP00000345681,9606.ENSP00000354478,9606.ENSP00000363149,9606.ENSP00000363822,9606.ENSP00000366093,9606.ENSP00000379904,9606.ENSP00000385824,9606.ENSP00000472109,9606.ENSP00000476312,9606.ENSP00000479618	SOX9,GRHL2,TBX3,CUX2,MESP1,REST,CREB3L2,TBX1,ZBTB16,GATA2,DLX1,SPDEF,AR,RORB,THRB,FOXO3,TEAD2,BHLHA15,MYC
GO:0071495	Response to stimulus	Cellular response to endogenous stimulus	12	1181	0.63	2.76955	0.0017	9606.ENSP00000245479,9606.ENSP00000296233,9606.ENSP00000311816,9606.ENSP00000331791,9606.ENSP00000354478,9606.ENSP00000363822,9606.ENSP00000366093,9606.ENSP00000366330,9606.ENSP00000370253,9606.ENSP00000377721,9606.ENSP00000379904,9606.ENSP00000385824	SOX9,KLF15,REST,TBX1,DLX1,AR,RORB,KLF9,NKX3-1,NR2F2,THRB,FOXO3
GO:0009888	Developmental	Tissue development	18	1760	0.63	5.04096	9.1e-06	9606.ENSP00000245479,9606.ENSP00000251808,9606.ENSP00000257566,9606.ENSP00000279873,9606.ENSP00000290295,9606.ENSP00000296233,9606.ENSP00000300057,9606.ENSP00000311816,9606.ENSP00000329140,9606.ENSP00000331791,9606.ENSP00000338157,9606.ENSP00000363149,9606.ENSP00000363822,9606.ENSP00000370253,9606.ENSP00000377721,9606.ENSP00000379904,9606.ENSP00000472109,9606.ENSP00000479618	SOX9,GRHL2,TBX3,ARID5B,HOXB13,KLF15,MESP1,REST,CREB3L2,TBX1,ZBTB16,SPDEF,AR,NKX3-1,NR2F2,THRB,TEAD2,MYC
GO:0010604	metabolic	Positive regulation of macromolecule metabolic process	36	3600	0.62	14.6253	2.37e-15	9606.ENSP00000228251,9606.ENSP00000243644,9606.ENSP00000245479,9606.ENSP00000251808,9606.ENSP00000257566,9606.ENSP00000261726,9606.ENSP00000279873,9606.ENSP00000290399,9606.ENSP00000293471,9606.ENSP00000296233,9606.ENSP00000300057,9606.ENSP00000311816,9606.ENSP00000316842,9606.ENSP00000329140,9606.ENSP00000331791,9606.ENSP00000338157,9606.ENSP00000345681,9606.ENSP00000345772,9606.ENSP00000347043,…	YBX3,ZNF350,SOX9,GRHL2,TBX3,CUX2,ARID5B,SIM2,ZNF613,KLF15,MESP1,REST,SIX5,CREB3L2,TBX1,ZBTB16,GATA2,TEAD3,ZNF649,ELK4,DLX1,C1orf85,SPDEF,AR,RORB,KLF9,NKX3-1,NR2F2,THRB,NFIX,FOXO3,ERG,TEAD2,BHLHA15,MYC,CREB3L1
GO:0043066	survival	Negative regulation of apoptotic process	9	893	0.62	1.79588	0.016	9606.ENSP00000228251,9606.ENSP00000245479,9606.ENSP00000257566,9606.ENSP00000331791,9606.ENSP00000345681,9606.ENSP00000354478,9606.ENSP00000363822,9606.ENSP00000479618,9606.ENSP00000481956	YBX3,SOX9,TBX3,TBX1,GATA2,DLX1,AR,MYC,CREB3L1
GO:0051094	Developmental	Positive regulation of developmental process	14	1389	0.62	3.45593	0.00035	9606.ENSP00000228251,9606.ENSP00000245479,9606.ENSP00000261726,9606.ENSP00000300057,9606.ENSP00000311816,9606.ENSP00000329140,9606.ENSP00000331791,9606.ENSP00000338157,9606.ENSP00000345681,9606.ENSP00000354478,9606.ENSP00000363149,9606.ENSP00000363822,9606.ENSP00000385824,9606.ENSP00000479618	YBX3,SOX9,CUX2,MESP1,REST,CREB3L2,TBX1,ZBTB16,GATA2,DLX1,SPDEF,AR,FOXO3,MYC
GO:0048609	biological regulation	Multicellular organismal reproductive process	8	807	0.62	1.4698	0.0339	9606.ENSP00000228251,9606.ENSP00000245479,9606.ENSP00000316842,9606.ENSP00000338157,9606.ENSP00000363822,9606.ENSP00000377721,9606.ENSP00000379904,9606.ENSP00000385824	YBX3,SOX9,SIX5,ZBTB16,AR,NR2F2,THRB,FOXO3
GO:0014070	Response to stimulus	Response to organic cyclic compound	9	911	0.61	1.73755	0.0183	9606.ENSP00000290295,9606.ENSP00000311816,9606.ENSP00000363822,9606.ENSP00000366093,9606.ENSP00000366330,9606.ENSP00000370253,9606.ENSP00000377721,9606.ENSP00000379904,9606.ENSP00000385824	HOXB13,REST,AR,RORB,KLF9,NKX3-1,NR2F2,THRB,FOXO3
GO:0019953	Developmental	Sexual reproduction	8	810	0.61	1.46344	0.0344	9606.ENSP00000228251,9606.ENSP00000245479,9606.ENSP00000316842,9606.ENSP00000338157,9606.ENSP00000363822,9606.ENSP00000377721,9606.ENSP00000379904,9606.ENSP00000385824	YBX3,SOX9,SIX5,ZBTB16,AR,NR2F2,THRB,FOXO3
GO:0044703	biological regulation	Multi-organism reproductive process	9	971	0.59	1.5817	0.0262	9606.ENSP00000228251,9606.ENSP00000245479,9606.ENSP00000316842,9606.ENSP00000338157,9606.ENSP00000345772,9606.ENSP00000363822,9606.ENSP00000377721,9606.ENSP00000379904,9606.ENSP00000385824	YBX3,SOX9,SIX5,ZBTB16,TEAD3,AR,NR2F2,THRB,FOXO3
GO:0042981	survival	Regulation of apoptotic process	14	1550	0.58	2.95861	0.0011	9606.ENSP00000228251,9606.ENSP00000245479,9606.ENSP00000257566,9606.ENSP00000311816,9606.ENSP00000331791,9606.ENSP00000338157,9606.ENSP00000345681,9606.ENSP00000354478,9606.ENSP00000363149,9606.ENSP00000363822,9606.ENSP00000370253,9606.ENSP00000385824,9606.ENSP00000479618,9606.ENSP00000481956	YBX3,SOX9,TBX3,REST,TBX1,ZBTB16,GATA2,DLX1,SPDEF,AR,NKX3-1,FOXO3,MYC,CREB3L1
GO:0009653	Developmental	Anatomical structure morphogenesis	20	2165	0.58	5.16115	6.9e-06	9606.ENSP00000245479,9606.ENSP00000251808,9606.ENSP00000257566,9606.ENSP00000279873,9606.ENSP00000290295,9606.ENSP00000300057,9606.ENSP00000311816,9606.ENSP00000331791,9606.ENSP00000338157,9606.ENSP00000345681,9606.ENSP00000354478,9606.ENSP00000363822,9606.ENSP00000366093,9606.ENSP00000370253,9606.ENSP00000377721,9606.ENSP00000379904,9606.ENSP00000385824,9606.ENSP00000472109,9606.ENSP00000479618,…	SOX9,GRHL2,TBX3,ARID5B,HOXB13,MESP1,REST,TBX1,ZBTB16,GATA2,DLX1,AR,RORB,NKX3-1,NR2F2,THRB,FOXO3,TEAD2,MYC,IRX4
GO:0007417	Developmental	Central nervous system development	9	988	0.58	1.54821	0.0283	9606.ENSP00000245479,9606.ENSP00000251808,9606.ENSP00000257566,9606.ENSP00000331791,9606.ENSP00000338157,9606.ENSP00000345681,9606.ENSP00000354478,9606.ENSP00000377721,9606.ENSP00000385824	SOX9,GRHL2,TBX3,TBX1,ZBTB16,GATA2,DLX1,NR2F2,FOXO3
GO:0010941	survival	Regulation of cell death	15	1696	0.57	3.18709	0.00065	9606.ENSP00000228251,9606.ENSP00000245479,9606.ENSP00000257566,9606.ENSP00000311816,9606.ENSP00000331791,9606.ENSP00000338157,9606.ENSP00000345681,9606.ENSP00000354478,9606.ENSP00000363149,9606.ENSP00000363822,9606.ENSP00000370253,9606.ENSP00000385824,9606.ENSP00000472109,9606.ENSP00000479618,9606.ENSP00000481956	YBX3,SOX9,TBX3,REST,TBX1,ZBTB16,GATA2,DLX1,SPDEF,AR,NKX3-1,FOXO3,TEAD2,MYC,CREB3L1
GO:0048513	Developmental	Animal organ development	28	3197	0.56	8.19586	6.37e-09	9606.ENSP00000228251,9606.ENSP00000245479,9606.ENSP00000251808,9606.ENSP00000257566,9606.ENSP00000279873,9606.ENSP00000290295,9606.ENSP00000290399,9606.ENSP00000296233,9606.ENSP00000300057,9606.ENSP00000311816,9606.ENSP00000316842,9606.ENSP00000329140,9606.ENSP00000331791,9606.ENSP00000338157,9606.ENSP00000345681,9606.ENSP00000345772,9606.ENSP00000354478,9606.ENSP00000363149,9606.ENSP00000363822,…	YBX3,SOX9,GRHL2,TBX3,ARID5B,HOXB13,SIM2,KLF15,MESP1,REST,SIX5,CREB3L2,TBX1,ZBTB16,GATA2,TEAD3,DLX1,SPDEF,AR,RORB,NKX3-1,NR2F2,THRB,FOXO3,ZBTB42,TEAD2,MYC,IRX4
GO:0071310	Response to stimulus	Cellular response to organic substance	20	2369	0.55	4.5867	2.59e-05	9606.ENSP00000228251,9606.ENSP00000245479,9606.ENSP00000261726,9606.ENSP00000279873,9606.ENSP00000296233,9606.ENSP00000311816,9606.ENSP00000329140,9606.ENSP00000331791,9606.ENSP00000354478,9606.ENSP00000363822,9606.ENSP00000366093,9606.ENSP00000366330,9606.ENSP00000370253,9606.ENSP00000377721,9606.ENSP00000379904,9606.ENSP00000385824,9606.ENSP00000472109,9606.ENSP00000476312,9606.ENSP00000479618,…	YBX3,SOX9,CUX2,ARID5B,KLF15,REST,CREB3L2,TBX1,DLX1,AR,RORB,KLF9,NKX3-1,NR2F2,THRB,FOXO3,TEAD2,BHLHA15,MYC,CREB3L1
GO:2000026	biological regulation	Regulation of multicellular organismal development	18	2096	0.55	4.01323	9.7e-05	9606.ENSP00000228251,9606.ENSP00000245479,9606.ENSP00000251808,9606.ENSP00000257566,9606.ENSP00000261726,9606.ENSP00000300057,9606.ENSP00000311816,9606.ENSP00000329140,9606.ENSP00000331791,9606.ENSP00000338157,9606.ENSP00000345681,9606.ENSP00000354478,9606.ENSP00000363822,9606.ENSP00000370253,9606.ENSP00000379904,9606.ENSP00000385824,9606.ENSP00000479618,9606.ENSP00000481956	YBX3,SOX9,GRHL2,TBX3,CUX2,MESP1,REST,CREB3L2,TBX1,ZBTB16,GATA2,DLX1,AR,NKX3-1,THRB,FOXO3,MYC,CREB3L1
GO:0007399	developmental	Nervous system development	20	2371	0.55	4.5867	2.59e-05	9606.ENSP00000245479,9606.ENSP00000251808,9606.ENSP00000257566,9606.ENSP00000261726,9606.ENSP00000290399,9606.ENSP00000296233,9606.ENSP00000300057,9606.ENSP00000311816,9606.ENSP00000329140,9606.ENSP00000331791,9606.ENSP00000338157,9606.ENSP00000345681,9606.ENSP00000345772,9606.ENSP00000354478,9606.ENSP00000366093,9606.ENSP00000377721,9606.ENSP00000379904,9606.ENSP00000385824,9606.ENSP00000472109,…	SOX9,GRHL2,TBX3,CUX2,SIM2,KLF15,MESP1,REST,CREB3L2,TBX1,ZBTB16,GATA2,TEAD3,DLX1,RORB,NR2F2,THRB,FOXO3,TEAD2,IRX4
GO:0022008	Developmental	Neurogenesis	14	1657	0.55	2.67778	0.0021	9606.ENSP00000245479,9606.ENSP00000261726,9606.ENSP00000296233,9606.ENSP00000300057,9606.ENSP00000311816,9606.ENSP00000329140,9606.ENSP00000345681,9606.ENSP00000345772,9606.ENSP00000354478,9606.ENSP00000366093,9606.ENSP00000377721,9606.ENSP00000379904,9606.ENSP00000385824,9606.ENSP00000482393	SOX9,CUX2,KLF15,MESP1,REST,CREB3L2,GATA2,TEAD3,DLX1,RORB,NR2F2,THRB,FOXO3,IRX4
GO:0050793	Developmental	Regulation of developmental process	22	2648	0.54	5.16115	6.9e-06	9606.ENSP00000228251,9606.ENSP00000245479,9606.ENSP00000251808,9606.ENSP00000257566,9606.ENSP00000261726,9606.ENSP00000300057,9606.ENSP00000311816,9606.ENSP00000329140,9606.ENSP00000331791,9606.ENSP00000338157,9606.ENSP00000345681,9606.ENSP00000354478,9606.ENSP00000363149,9606.ENSP00000363822,9606.ENSP00000366093,9606.ENSP00000370253,9606.ENSP00000379904,9606.ENSP00000385824,9606.ENSP00000472109,…	YBX3,SOX9,GRHL2,TBX3,CUX2,MESP1,REST,CREB3L2,TBX1,ZBTB16,GATA2,DLX1,SPDEF,AR,RORB,NKX3-1,THRB,FOXO3,TEAD2,BHLHA15,MYC,CREB3L1
GO:0030154	differentiation	Cell differentiation	30	3702	0.53	8.33348	4.64e-09	9606.ENSP00000245479,9606.ENSP00000251808,9606.ENSP00000257566,9606.ENSP00000261726,9606.ENSP00000279873,9606.ENSP00000290295,9606.ENSP00000290399,9606.ENSP00000296233,9606.ENSP00000300057,9606.ENSP00000311816,9606.ENSP00000316842,9606.ENSP00000329140,9606.ENSP00000331791,9606.ENSP00000338157,9606.ENSP00000345681,9606.ENSP00000345772,9606.ENSP00000350681,9606.ENSP00000354478,9606.ENSP00000363149,…	SOX9,GRHL2,TBX3,CUX2,ARID5B,HOXB13,SIM2,KLF15,MESP1,REST,SIX5,CREB3L2,TBX1,ZBTB16,GATA2,TEAD3,ELK4,DLX1,SPDEF,AR,RORB,NKX3-1,NR2F2,THRB,FOXO3,ERG,TEAD2,BHLHA15,CREB3L1,IRX4
GO:0051240	biological regulation	Positive regulation of multicellular organismal process	14	1770	0.52	2.39794	0.004	9606.ENSP00000228251,9606.ENSP00000245479,9606.ENSP00000261726,9606.ENSP00000300057,9606.ENSP00000311816,9606.ENSP00000329140,9606.ENSP00000331791,9606.ENSP00000338157,9606.ENSP00000345681,9606.ENSP00000354478,9606.ENSP00000363822,9606.ENSP00000370253,9606.ENSP00000385824,9606.ENSP00000479618	YBX3,SOX9,CUX2,MESP1,REST,CREB3L2,TBX1,ZBTB16,GATA2,DLX1,AR,NKX3-1,FOXO3,MYC
GO:0042127	survival	Regulation of cell population proliferation	13	1642	0.52	2.1549	0.007	9606.ENSP00000245479,9606.ENSP00000257566,9606.ENSP00000311816,9606.ENSP00000316842,9606.ENSP00000331791,9606.ENSP00000338157,9606.ENSP00000345681,9606.ENSP00000363822,9606.ENSP00000366330,9606.ENSP00000370253,9606.ENSP00000377721,9606.ENSP00000385824,9606.ENSP00000479618	SOX9,TBX3,REST,SIX5,TBX1,ZBTB16,GATA2,AR,KLF9,NKX3-1,NR2F2,FOXO3,MYC
GO:0010648	biological regulation	Negative regulation of cell communication	11	1382	0.52	1.65561	0.0221	9606.ENSP00000228251,9606.ENSP00000245479,9606.ENSP00000300057,9606.ENSP00000311816,9606.ENSP00000345681,9606.ENSP00000354478,9606.ENSP00000363822,9606.ENSP00000370253,9606.ENSP00000385824,9606.ENSP00000479618,9606.ENSP00000481956	YBX3,SOX9,MESP1,REST,GATA2,DLX1,AR,NKX3-1,FOXO3,MYC,CREB3L1
GO:0023057	cellular signaling	Negative regulation of signaling	11	1385	0.52	1.64975	0.0224	9606.ENSP00000228251,9606.ENSP00000245479,9606.ENSP00000300057,9606.ENSP00000311816,9606.ENSP00000345681,9606.ENSP00000354478,9606.ENSP00000363822,9606.ENSP00000370253,9606.ENSP00000385824,9606.ENSP00000479618,9606.ENSP00000481956	YBX3,SOX9,MESP1,REST,GATA2,DLX1,AR,NKX3-1,FOXO3,MYC,CREB3L1
GO:0009968	cellular signaling	Negative regulation of signal transduction	10	1271	0.52	1.41229	0.0387	9606.ENSP00000228251,9606.ENSP00000245479,9606.ENSP00000300057,9606.ENSP00000345681,9606.ENSP00000354478,9606.ENSP00000363822,9606.ENSP00000370253,9606.ENSP00000385824,9606.ENSP00000479618,9606.ENSP00000481956	YBX3,SOX9,MESP1,GATA2,DLX1,AR,NKX3-1,FOXO3,MYC,CREB3L1
GO:0048699	Developmental	Generation of neurons	12	1551	0.51	1.80967	0.0155	9606.ENSP00000245479,9606.ENSP00000261726,9606.ENSP00000311816,9606.ENSP00000329140,9606.ENSP00000345681,9606.ENSP00000345772,9606.ENSP00000354478,9606.ENSP00000366093,9606.ENSP00000377721,9606.ENSP00000379904,9606.ENSP00000385824,9606.ENSP00000482393	SOX9,CUX2,REST,CREB3L2,GATA2,TEAD3,DLX1,RORB,NR2F2,THRB,FOXO3,IRX4
GO:0048523	biological regulation	Negative regulation of cellular process	37	4874	0.5	11.3487	4.48e-12	9606.ENSP00000228251,9606.ENSP00000243644,9606.ENSP00000245479,9606.ENSP00000251808,9606.ENSP00000257566,9606.ENSP00000261726,9606.ENSP00000279873,9606.ENSP00000290295,9606.ENSP00000290399,9606.ENSP00000293471,9606.ENSP00000296233,9606.ENSP00000300057,9606.ENSP00000311816,9606.ENSP00000316842,9606.ENSP00000331791,9606.ENSP00000338157,9606.ENSP00000345681,9606.ENSP00000346729,9606.ENSP00000347043,…	YBX3,ZNF350,SOX9,GRHL2,TBX3,CUX2,ARID5B,HOXB13,SIM2,ZNF613,KLF15,MESP1,REST,SIX5,TBX1,ZBTB16,GATA2,ZNF589,ZNF649,ELK4,DLX1,ZNF217,SPDEF,AR,RORB,KLF9,NKX3-1,NR2F2,THRB,NFIX,FOXO3,ZBTB42,TEAD2,BHLHA15,MYC,CREB3L1,IRX4
GO:0010033	Response to stimulus	Response to organic substance	22	3011	0.48	4.27084	5.36e-05	9606.ENSP00000228251,9606.ENSP00000245479,9606.ENSP00000261726,9606.ENSP00000279873,9606.ENSP00000290295,9606.ENSP00000296233,9606.ENSP00000311816,9606.ENSP00000329140,9606.ENSP00000331791,9606.ENSP00000345681,9606.ENSP00000354478,9606.ENSP00000363822,9606.ENSP00000366093,9606.ENSP00000366330,9606.ENSP00000370253,9606.ENSP00000377721,9606.ENSP00000379904,9606.ENSP00000385824,9606.ENSP00000472109,…	YBX3,SOX9,CUX2,ARID5B,HOXB13,KLF15,REST,CREB3L2,TBX1,GATA2,DLX1,AR,RORB,KLF9,NKX3-1,NR2F2,THRB,FOXO3,TEAD2,BHLHA15,MYC,CREB3L1
GO:0048731	Developmental	System development	30	4426	0.45	6.41794	3.82e-07	9606.ENSP00000222753,9606.ENSP00000228251,9606.ENSP00000245479,9606.ENSP00000251808,9606.ENSP00000257566,9606.ENSP00000261726,9606.ENSP00000279873,9606.ENSP00000290295,9606.ENSP00000290399,9606.ENSP00000296233,9606.ENSP00000300057,9606.ENSP00000311816,9606.ENSP00000316842,9606.ENSP00000329140,9606.ENSP00000331791,9606.ENSP00000338157,9606.ENSP00000345681,9606.ENSP00000345772,9606.ENSP00000354478,…	HOXA13,YBX3,SOX9,GRHL2,TBX3,CUX2,ARID5B,HOXB13,SIM2,KLF15,MESP1,REST,SIX5,CREB3L2,TBX1,ZBTB16,GATA2,TEAD3,DLX1,SPDEF,AR,RORB,NKX3-1,NR2F2,THRB,FOXO3,ZBTB42,TEAD2,MYC,IRX4
GO:0048522	biological regulation	Positive regulation of cellular process	36	5579	0.43	8.50446	3.13e-09	9606.ENSP00000228251,9606.ENSP00000243644,9606.ENSP00000245479,9606.ENSP00000251808,9606.ENSP00000257566,9606.ENSP00000261726,9606.ENSP00000279873,9606.ENSP00000290399,9606.ENSP00000293471,9606.ENSP00000296233,9606.ENSP00000300057,9606.ENSP00000311816,9606.ENSP00000316842,9606.ENSP00000329140,9606.ENSP00000331791,9606.ENSP00000338157,9606.ENSP00000345681,9606.ENSP00000345772,9606.ENSP00000347043,…	YBX3,ZNF350,SOX9,GRHL2,TBX3,CUX2,ARID5B,SIM2,ZNF613,KLF15,MESP1,REST,SIX5,CREB3L2,TBX1,ZBTB16,GATA2,TEAD3,ZNF649,ELK4,DLX1,C1orf85,SPDEF,AR,RORB,KLF9,NKX3-1,NR2F2,THRB,NFIX,FOXO3,ERG,TEAD2,BHLHA15,MYC,CREB3L1
GO:0007275	biological regulation	Multicellular organism development	32	5023	0.42	6.54061	2.88e-07	9606.ENSP00000222753,9606.ENSP00000228251,9606.ENSP00000245479,9606.ENSP00000251808,9606.ENSP00000257566,9606.ENSP00000261726,9606.ENSP00000279873,9606.ENSP00000290295,9606.ENSP00000290399,9606.ENSP00000296233,9606.ENSP00000300057,9606.ENSP00000311816,9606.ENSP00000316842,9606.ENSP00000329140,9606.ENSP00000331791,9606.ENSP00000338157,9606.ENSP00000345681,9606.ENSP00000345772,9606.ENSP00000354478,…	HOXA13,YBX3,SOX9,GRHL2,TBX3,CUX2,ARID5B,HOXB13,SIM2,KLF15,MESP1,REST,SIX5,CREB3L2,TBX1,ZBTB16,GATA2,TEAD3,DLX1,SPDEF,AR,RORB,NKX3-1,NR2F2,THRB,FOXO3,ZBTB42,ERG,TEAD2,MYC,CREB3L1,IRX4
GO:0051239	biological regulation	Regulation of multicellular organismal process	20	3227	0.41	2.67778	0.0021	9606.ENSP00000228251,9606.ENSP00000245479,9606.ENSP00000251808,9606.ENSP00000257566,9606.ENSP00000261726,9606.ENSP00000300057,9606.ENSP00000311816,9606.ENSP00000329140,9606.ENSP00000331791,9606.ENSP00000338157,9606.ENSP00000345681,9606.ENSP00000354478,9606.ENSP00000363822,9606.ENSP00000366093,9606.ENSP00000370253,9606.ENSP00000377721,9606.ENSP00000379904,9606.ENSP00000385824,9606.ENSP00000479618,…	YBX3,SOX9,GRHL2,TBX3,CUX2,MESP1,REST,CREB3L2,TBX1,ZBTB16,GATA2,DLX1,AR,RORB,NKX3-1,NR2F2,THRB,FOXO3,MYC,CREB3L1
GO:0048856	Developmental	Anatomical structure development	33	5402	0.41	6.47108	3.38e-07	9606.ENSP00000222753,9606.ENSP00000228251,9606.ENSP00000245479,9606.ENSP00000251808,9606.ENSP00000257566,9606.ENSP00000261726,9606.ENSP00000279873,9606.ENSP00000290295,9606.ENSP00000290399,9606.ENSP00000296233,9606.ENSP00000300057,9606.ENSP00000311816,9606.ENSP00000316842,9606.ENSP00000329140,9606.ENSP00000331791,9606.ENSP00000338157,9606.ENSP00000345681,9606.ENSP00000345772,9606.ENSP00000354478,…	HOXA13,YBX3,SOX9,GRHL2,TBX3,CUX2,ARID5B,HOXB13,SIM2,KLF15,MESP1,REST,SIX5,CREB3L2,TBX1,ZBTB16,GATA2,TEAD3,DLX1,SPDEF,AR,RORB,NKX3-1,NR2F2,THRB,FOXO3,ZBTB42,ERG,TEAD2,BHLHA15,MYC,CREB3L1,IRX4
GO:0032502	Developmental	Developmental process	34	5841	0.38	6.31336	4.86e-07	9606.ENSP00000222753,9606.ENSP00000228251,9606.ENSP00000245479,9606.ENSP00000251808,9606.ENSP00000257566,9606.ENSP00000261726,9606.ENSP00000279873,9606.ENSP00000290295,9606.ENSP00000290399,9606.ENSP00000296233,9606.ENSP00000300057,9606.ENSP00000311816,9606.ENSP00000316842,9606.ENSP00000329140,9606.ENSP00000331791,9606.ENSP00000338157,9606.ENSP00000345681,9606.ENSP00000345772,9606.ENSP00000350681,…	HOXA13,YBX3,SOX9,GRHL2,TBX3,CUX2,ARID5B,HOXB13,SIM2,KLF15,MESP1,REST,SIX5,CREB3L2,TBX1,ZBTB16,GATA2,TEAD3,ELK4,DLX1,SPDEF,AR,RORB,NKX3-1,NR2F2,THRB,FOXO3,ZBTB42,ERG,TEAD2,BHLHA15,MYC,CREB3L1,IRX4
GO:0050794	biological regulation	Regulation of cellular process	47	10932	0.25	9.4437	3.6e-10	9606.ENSP00000222753,9606.ENSP00000228251,9606.ENSP00000243644,9606.ENSP00000245479,9606.ENSP00000251808,9606.ENSP00000257566,9606.ENSP00000261726,9606.ENSP00000270649,9606.ENSP00000279873,9606.ENSP00000290295,9606.ENSP00000290399,9606.ENSP00000293471,9606.ENSP00000296233,9606.ENSP00000300057,9606.ENSP00000309330,9606.ENSP00000311816,9606.ENSP00000316842,9606.ENSP00000329140,9606.ENSP00000331791,…	HOXA13,YBX3,ZNF350,SOX9,GRHL2,TBX3,CUX2,ZNF614,ARID5B,HOXB13,SIM2,ZNF613,KLF15,MESP1,ZNF680,REST,SIX5,CREB3L2,TBX1,ZBTB16,GATA2,TEAD3,ZNF589,ZNF649,ELK4,DLX1,C1orf85,ZNF217,SPDEF,AR,RORB,KLF9,NKX3-1,NR2F2,THRB,NFIX,FOXO3,ZNF385B,ZBTB42,ERG,ZNF615,TEAD2,BHLHA15,MYC,ZNF761,CREB3L1,IRX4

## Sheet: NE-TFs
#term ID	category	term description	observed gene count	background gene count	strength		false discovery rate	matching proteins in your network (IDs)	matching proteins in your network (labels)
GO:0006357	Transcription regulation	Regulation of transcription by rna polymerase ii	48	2172	0.89	32.762	1.73e-33	9606.ENSP00000078445,9606.ENSP00000217026,9606.ENSP00000222598,9606.ENSP00000239151,9606.ENSP00000239165,9606.ENSP00000260653,9606.ENSP00000266744,9606.ENSP00000272937,9606.ENSP00000276480,9606.ENSP00000285407,9606.ENSP00000302456,9606.ENSP00000307023,9606.ENSP00000310006,9606.ENSP00000312631,9606.ENSP00000312834,9606.ENSP00000320886,9606.ENSP00000323246,9606.ENSP00000323588,9606.ENSP00000325819,…	CREB3L3,MYBL2,DLX5,HOXB5,HOXB7,SIX3,ASCL1,HES6,ST18,KLF10,KLF13,KLF11,NR1D2,INSM1,MLXIP,MLXIPL,E2F7,SOX2,NR2F1,MAF,HOXB2,FOXM1,RBPJ,E2F1,NKX2-1,DNMT1,PROX1,SOX13,HSF2,FOXO6,FOXP4,ZNF711,ZNF367,ZIC2,NKX2-2,TP73,SMAD9,DOT1L,TCF12,ZBED5,SATB1,FOXA2,HOXB3,SMYD3,DLX6,TEAD1,CIC,SALL2
GO:0045893	Transcription regulation	Positive regulation of transcription, dna-templated	42	1587	0.97	29.5361	2.91e-30	9606.ENSP00000078445,9606.ENSP00000217026,9606.ENSP00000222598,9606.ENSP00000239151,9606.ENSP00000239165,9606.ENSP00000260653,9606.ENSP00000266744,9606.ENSP00000276480,9606.ENSP00000285407,9606.ENSP00000294753,9606.ENSP00000302456,9606.ENSP00000307023,9606.ENSP00000310006,9606.ENSP00000312834,9606.ENSP00000320886,9606.ENSP00000323246,9606.ENSP00000323588,9606.ENSP00000325819,9606.ENSP00000327048,…	CREB3L3,MYBL2,DLX5,HOXB5,HOXB7,SIX3,ASCL1,ST18,KLF10,ZNF496,KLF13,KLF11,NR1D2,MLXIP,MLXIPL,E2F7,SOX2,NR2F1,MAF,HOXB2,FOXM1,RBPJ,E2F1,NKX2-1,PROX1,SOX13,HSF2,FOXO6,ZNF711,ZNF367,ZIC2,NKX2-2,TP73,SMAD9,DOT1L,TCF12,FOXA2,HOXB3,SMYD3,DLX6,TEAD1,SALL2
GO:0045944	Transcription regulation	Positive regulation of transcription by rna polymerase ii	39	1253	1.04	29.1656	6.83e-30	9606.ENSP00000078445,9606.ENSP00000217026,9606.ENSP00000222598,9606.ENSP00000239151,9606.ENSP00000239165,9606.ENSP00000260653,9606.ENSP00000266744,9606.ENSP00000276480,9606.ENSP00000285407,9606.ENSP00000302456,9606.ENSP00000307023,9606.ENSP00000310006,9606.ENSP00000312834,9606.ENSP00000320886,9606.ENSP00000323246,9606.ENSP00000323588,9606.ENSP00000325819,9606.ENSP00000327048,9606.ENSP00000331741,…	CREB3L3,MYBL2,DLX5,HOXB5,HOXB7,SIX3,ASCL1,ST18,KLF10,KLF13,KLF11,NR1D2,MLXIP,MLXIPL,E2F7,SOX2,NR2F1,MAF,HOXB2,FOXM1,RBPJ,E2F1,NKX2-1,PROX1,SOX13,HSF2,FOXO6,ZNF367,NKX2-2,TP73,SMAD9,DOT1L,TCF12,FOXA2,HOXB3,SMYD3,DLX6,TEAD1,SALL2
GO:0006355	Transcription regulation	Regulation of transcription, dna-templated	50	3388	0.71	27.6596	2.19e-28	9606.ENSP00000078445,9606.ENSP00000217026,9606.ENSP00000222598,9606.ENSP00000239151,9606.ENSP00000239165,9606.ENSP00000260653,9606.ENSP00000266744,9606.ENSP00000272937,9606.ENSP00000276480,9606.ENSP00000285407,9606.ENSP00000294753,9606.ENSP00000302456,9606.ENSP00000307023,9606.ENSP00000310006,9606.ENSP00000312631,9606.ENSP00000312834,9606.ENSP00000320886,9606.ENSP00000323246,9606.ENSP00000323588,…	CREB3L3,MYBL2,DLX5,HOXB5,HOXB7,SIX3,ASCL1,HES6,ST18,KLF10,ZNF496,KLF13,KLF11,NR1D2,INSM1,MLXIP,MLXIPL,E2F7,SOX2,NR2F1,MAF,HOXB2,FOXM1,RBPJ,E2F1,NKX2-1,DNMT1,PROX1,SOX13,POGK,HSF2,FOXO6,FOXP4,ZNF711,ZNF367,ZIC2,NKX2-2,TP73,SMAD9,DOT1L,TCF12,ZBED5,SATB1,FOXA2,HOXB3,SMYD3,DLX6,TEAD1,CIC,SALL2
GO:0032502	Developmental	Developmental process	39	5841	0.37	6.60555	2.48e-07	9606.ENSP00000222598,9606.ENSP00000239151,9606.ENSP00000239165,9606.ENSP00000260653,9606.ENSP00000266744,9606.ENSP00000272937,9606.ENSP00000285407,9606.ENSP00000310006,9606.ENSP00000312631,9606.ENSP00000320886,9606.ENSP00000323246,9606.ENSP00000323588,9606.ENSP00000325819,9606.ENSP00000327048,9606.ENSP00000331741,9606.ENSP00000342307,9606.ENSP00000345206,9606.ENSP00000345571,9606.ENSP00000346879,…	DLX5,HOXB5,HOXB7,SIX3,ASCL1,HES6,KLF10,NR1D2,INSM1,MLXIPL,E2F7,SOX2,NR2F1,MAF,HOXB2,FOXM1,RBPJ,E2F1,NKX2-1,DNMT1,PROX1,SOX13,POGK,HSF2,FOXO6,ZIC2,NKX2-2,TP73,CXXC4,ARHGAP35,TCF12,SATB1,FOXA2,HOXB3,SMYD3,DLX6,TEAD1,CIC,SALL2
GO:0010628	Transcription regulation	Positive regulation of gene expression	43	2337	0.81	25.0862	8.2e-26	9606.ENSP00000078445,9606.ENSP00000217026,9606.ENSP00000222598,9606.ENSP00000239151,9606.ENSP00000239165,9606.ENSP00000260653,9606.ENSP00000266744,9606.ENSP00000276480,9606.ENSP00000285407,9606.ENSP00000294753,9606.ENSP00000302456,9606.ENSP00000307023,9606.ENSP00000310006,9606.ENSP00000312834,9606.ENSP00000320886,9606.ENSP00000323246,9606.ENSP00000323588,9606.ENSP00000325819,9606.ENSP00000327048,…	CREB3L3,MYBL2,DLX5,HOXB5,HOXB7,SIX3,ASCL1,ST18,KLF10,ZNF496,KLF13,KLF11,NR1D2,MLXIP,MLXIPL,E2F7,SOX2,NR2F1,MAF,HOXB2,FOXM1,RBPJ,E2F1,NKX2-1,DNMT1,PROX1,SOX13,HSF2,FOXO6,ZNF711,ZNF367,ZIC2,NKX2-2,TP73,SMAD9,DOT1L,TCF12,FOXA2,HOXB3,SMYD3,DLX6,TEAD1,SALL2
GO:0010468	Transcription regulation	Regulation of gene expression	51	4813	0.57	22.2097	6.17e-23	9606.ENSP00000078445,9606.ENSP00000217026,9606.ENSP00000222598,9606.ENSP00000239151,9606.ENSP00000239165,9606.ENSP00000260653,9606.ENSP00000266744,9606.ENSP00000267287,9606.ENSP00000272937,9606.ENSP00000276480,9606.ENSP00000285407,9606.ENSP00000294753,9606.ENSP00000302456,9606.ENSP00000307023,9606.ENSP00000310006,9606.ENSP00000312631,9606.ENSP00000312834,9606.ENSP00000320886,9606.ENSP00000323246,…	CREB3L3,MYBL2,DLX5,HOXB5,HOXB7,SIX3,ASCL1,MBNL2,HES6,ST18,KLF10,ZNF496,KLF13,KLF11,NR1D2,INSM1,MLXIP,MLXIPL,E2F7,SOX2,NR2F1,MAF,HOXB2,FOXM1,RBPJ,E2F1,NKX2-1,DNMT1,PROX1,SOX13,POGK,HSF2,FOXO6,FOXP4,ZNF711,ZNF367,ZIC2,NKX2-2,TP73,SMAD9,DOT1L,TCF12,ZBED5,SATB1,FOXA2,HOXB3,SMYD3,DLX6,TEAD1,CIC,SALL2
GO:0048856	Developmental	Anatomical structure development	37	5402	0.38	6.24109	5.74e-07	9606.ENSP00000222598,9606.ENSP00000239151,9606.ENSP00000239165,9606.ENSP00000260653,9606.ENSP00000266744,9606.ENSP00000272937,9606.ENSP00000285407,9606.ENSP00000312631,9606.ENSP00000320886,9606.ENSP00000323246,9606.ENSP00000323588,9606.ENSP00000325819,9606.ENSP00000327048,9606.ENSP00000331741,9606.ENSP00000342307,9606.ENSP00000345206,9606.ENSP00000345571,9606.ENSP00000346879,9606.ENSP00000352516,…	DLX5,HOXB5,HOXB7,SIX3,ASCL1,HES6,KLF10,INSM1,MLXIPL,E2F7,SOX2,NR2F1,MAF,HOXB2,FOXM1,RBPJ,E2F1,NKX2-1,DNMT1,PROX1,SOX13,POGK,FOXO6,ZIC2,NKX2-2,TP73,CXXC4,ARHGAP35,TCF12,SATB1,FOXA2,HOXB3,SMYD3,DLX6,TEAD1,CIC,SALL2
GO:0007275	Developmental	Multicellular organism development	35	5023	0.39	5.80688	1.56e-06	9606.ENSP00000222598,9606.ENSP00000239151,9606.ENSP00000239165,9606.ENSP00000260653,9606.ENSP00000266744,9606.ENSP00000272937,9606.ENSP00000285407,9606.ENSP00000312631,9606.ENSP00000323246,9606.ENSP00000323588,9606.ENSP00000325819,9606.ENSP00000327048,9606.ENSP00000331741,9606.ENSP00000342307,9606.ENSP00000345206,9606.ENSP00000345571,9606.ENSP00000346879,9606.ENSP00000352516,9606.ENSP00000355925,…	DLX5,HOXB5,HOXB7,SIX3,ASCL1,HES6,KLF10,INSM1,E2F7,SOX2,NR2F1,MAF,HOXB2,FOXM1,RBPJ,E2F1,NKX2-1,DNMT1,PROX1,SOX13,POGK,FOXO6,ZIC2,NKX2-2,TP73,CXXC4,ARHGAP35,TCF12,SATB1,FOXA2,HOXB3,DLX6,TEAD1,CIC,SALL2
GO:0048731	Developmental	System development	32	4426	0.4	5.28067	5.24e-06	9606.ENSP00000222598,9606.ENSP00000239151,9606.ENSP00000239165,9606.ENSP00000260653,9606.ENSP00000266744,9606.ENSP00000272937,9606.ENSP00000285407,9606.ENSP00000312631,9606.ENSP00000323246,9606.ENSP00000323588,9606.ENSP00000325819,9606.ENSP00000327048,9606.ENSP00000331741,9606.ENSP00000342307,9606.ENSP00000345206,9606.ENSP00000345571,9606.ENSP00000346879,9606.ENSP00000355925,9606.ENSP00000356172,…	DLX5,HOXB5,HOXB7,SIX3,ASCL1,HES6,KLF10,INSM1,E2F7,SOX2,NR2F1,MAF,HOXB2,FOXM1,RBPJ,E2F1,NKX2-1,PROX1,SOX13,FOXO6,ZIC2,NKX2-2,TP73,ARHGAP35,TCF12,SATB1,FOXA2,HOXB3,DLX6,TEAD1,CIC,SALL2
GO:0045892	Transcription regulation	Negative regulation of transcription, dna-templated	27	1273	0.87	14.2798	5.25e-15	9606.ENSP00000260653,9606.ENSP00000266744,9606.ENSP00000272937,9606.ENSP00000285407,9606.ENSP00000307023,9606.ENSP00000310006,9606.ENSP00000312631,9606.ENSP00000320886,9606.ENSP00000323246,9606.ENSP00000323588,9606.ENSP00000325819,9606.ENSP00000327048,9606.ENSP00000331741,9606.ENSP00000342307,9606.ENSP00000345206,9606.ENSP00000345571,9606.ENSP00000346879,9606.ENSP00000352516,9606.ENSP00000355925,…	SIX3,ASCL1,HES6,KLF10,KLF11,NR1D2,INSM1,MLXIPL,E2F7,SOX2,NR2F1,MAF,HOXB2,FOXM1,RBPJ,E2F1,NKX2-1,DNMT1,PROX1,SOX13,FOXO6,ZIC2,DOT1L,SATB1,HOXB3,CIC,SALL2
GO:0000122	Transcription regulation	Negative regulation of transcription by rna polymerase ii	23	895	0.95	13.2782	5.27e-14	9606.ENSP00000266744,9606.ENSP00000272937,9606.ENSP00000285407,9606.ENSP00000307023,9606.ENSP00000310006,9606.ENSP00000312631,9606.ENSP00000320886,9606.ENSP00000323246,9606.ENSP00000323588,9606.ENSP00000325819,9606.ENSP00000327048,9606.ENSP00000331741,9606.ENSP00000342307,9606.ENSP00000345206,9606.ENSP00000345571,9606.ENSP00000346879,9606.ENSP00000352516,9606.ENSP00000355925,9606.ENSP00000361672,…	ASCL1,HES6,KLF10,KLF11,NR1D2,INSM1,MLXIPL,E2F7,SOX2,NR2F1,MAF,HOXB2,FOXM1,RBPJ,E2F1,NKX2-1,DNMT1,PROX1,FOXO6,SATB1,HOXB3,CIC,SALL2
GO:0071930	survival	Negative regulation of transcription involved in g1/s transition of mitotic cell cycle	2	3	2.37	2.08619	0.0082	9606.ENSP00000323246,9606.ENSP00000345571	E2F7,E2F1
GO:0030154	differentiation	Cell differentiation	29	3702	0.44	5.15739	6.96e-06	9606.ENSP00000222598,9606.ENSP00000239151,9606.ENSP00000239165,9606.ENSP00000260653,9606.ENSP00000266744,9606.ENSP00000272937,9606.ENSP00000310006,9606.ENSP00000312631,9606.ENSP00000323246,9606.ENSP00000323588,9606.ENSP00000325819,9606.ENSP00000327048,9606.ENSP00000342307,9606.ENSP00000345206,9606.ENSP00000345571,9606.ENSP00000346879,9606.ENSP00000355925,9606.ENSP00000356172,9606.ENSP00000361672,…	DLX5,HOXB5,HOXB7,SIX3,ASCL1,HES6,NR1D2,INSM1,E2F7,SOX2,NR2F1,MAF,FOXM1,RBPJ,E2F1,NKX2-1,PROX1,SOX13,FOXO6,ZIC2,NKX2-2,TP73,ARHGAP35,TCF12,SATB1,FOXA2,HOXB3,SMYD3,DLX6
GO:0009653	Developmental	Anatomical structure morphogenesis	17	2165	0.44	2.08619	0.0082	9606.ENSP00000222598,9606.ENSP00000239151,9606.ENSP00000239165,9606.ENSP00000260653,9606.ENSP00000320886,9606.ENSP00000323246,9606.ENSP00000323588,9606.ENSP00000331741,9606.ENSP00000342307,9606.ENSP00000345206,9606.ENSP00000346879,9606.ENSP00000355925,9606.ENSP00000356172,9606.ENSP00000385720,9606.ENSP00000400341,9606.ENSP00000417207,9606.ENSP00000428480	DLX5,HOXB5,HOXB7,SIX3,MLXIPL,E2F7,SOX2,HOXB2,FOXM1,RBPJ,NKX2-1,PROX1,SOX13,ARHGAP35,FOXA2,HOXB3,DLX6
GO:0048513	Developmental	Animal organ development	28	3197	0.49	5.8729	1.34e-06	9606.ENSP00000222598,9606.ENSP00000239151,9606.ENSP00000239165,9606.ENSP00000260653,9606.ENSP00000266744,9606.ENSP00000285407,9606.ENSP00000312631,9606.ENSP00000323246,9606.ENSP00000323588,9606.ENSP00000327048,9606.ENSP00000331741,9606.ENSP00000345206,9606.ENSP00000345571,9606.ENSP00000346879,9606.ENSP00000355925,9606.ENSP00000356172,9606.ENSP00000365514,9606.ENSP00000366347,9606.ENSP00000367545,…	DLX5,HOXB5,HOXB7,SIX3,ASCL1,KLF10,INSM1,E2F7,SOX2,MAF,HOXB2,RBPJ,E2F1,NKX2-1,PROX1,SOX13,ZIC2,NKX2-2,TP73,ARHGAP35,TCF12,SATB1,FOXA2,HOXB3,DLX6,TEAD1,CIC,SALL2
GO:1990086	survival	Lens fiber cell apoptotic process	2	4	2.24	1.9393	0.0115	9606.ENSP00000260653,9606.ENSP00000345571	SIX3,E2F1
GO:0050793	Developmental	Regulation of developmental process	25	2648	0.52	5.50446	3.13e-06	9606.ENSP00000239165,9606.ENSP00000260653,9606.ENSP00000266744,9606.ENSP00000272937,9606.ENSP00000285407,9606.ENSP00000302456,9606.ENSP00000310006,9606.ENSP00000312631,9606.ENSP00000323588,9606.ENSP00000325819,9606.ENSP00000327048,9606.ENSP00000342307,9606.ENSP00000345206,9606.ENSP00000345571,9606.ENSP00000346879,9606.ENSP00000352516,9606.ENSP00000355925,9606.ENSP00000356172,9606.ENSP00000361672,…	HOXB7,SIX3,ASCL1,HES6,KLF10,KLF13,NR1D2,INSM1,SOX2,NR2F1,MAF,FOXM1,RBPJ,E2F1,NKX2-1,DNMT1,PROX1,SOX13,FOXO6,NKX2-2,TP73,ARHGAP35,TCF12,FOXA2,HOXB3
GO:0007399	Developmental	Nervous system development	24	2371	0.55	5.72816	1.87e-06	9606.ENSP00000222598,9606.ENSP00000260653,9606.ENSP00000266744,9606.ENSP00000272937,9606.ENSP00000312631,9606.ENSP00000323588,9606.ENSP00000325819,9606.ENSP00000331741,9606.ENSP00000345206,9606.ENSP00000345571,9606.ENSP00000346879,9606.ENSP00000355925,9606.ENSP00000356172,9606.ENSP00000361672,9606.ENSP00000365514,9606.ENSP00000366347,9606.ENSP00000367545,9606.ENSP00000385720,9606.ENSP00000388940,…	DLX5,SIX3,ASCL1,HES6,INSM1,SOX2,NR2F1,HOXB2,RBPJ,E2F1,NKX2-1,PROX1,SOX13,FOXO6,ZIC2,NKX2-2,TP73,ARHGAP35,TCF12,FOXA2,HOXB3,DLX6,CIC,SALL2
GO:0009887	Developmental	Animal organ morphogenesis	10	967	0.56	1.51999	0.0302	9606.ENSP00000222598,9606.ENSP00000239151,9606.ENSP00000239165,9606.ENSP00000260653,9606.ENSP00000331741,9606.ENSP00000345206,9606.ENSP00000346879,9606.ENSP00000355925,9606.ENSP00000417207,9606.ENSP00000428480	DLX5,HOXB5,HOXB7,SIX3,HOXB2,RBPJ,NKX2-1,PROX1,HOXB3,DLX6
GO:0021798	pattern formation	Forebrain dorsal/ventral pattern formation	2	7	2	1.63264	0.0233	9606.ENSP00000260653,9606.ENSP00000346879	SIX3,NKX2-1
GO:2000026	Developmental	Regulation of multicellular organismal development	23	2096	0.58	5.9914	1.02e-06	9606.ENSP00000239165,9606.ENSP00000260653,9606.ENSP00000266744,9606.ENSP00000272937,9606.ENSP00000285407,9606.ENSP00000302456,9606.ENSP00000310006,9606.ENSP00000323588,9606.ENSP00000325819,9606.ENSP00000327048,9606.ENSP00000345206,9606.ENSP00000345571,9606.ENSP00000346879,9606.ENSP00000352516,9606.ENSP00000355925,9606.ENSP00000356172,9606.ENSP00000361672,9606.ENSP00000366347,9606.ENSP00000367545,…	HOXB7,SIX3,ASCL1,HES6,KLF10,KLF13,NR1D2,SOX2,NR2F1,MAF,RBPJ,E2F1,NKX2-1,DNMT1,PROX1,SOX13,FOXO6,NKX2-2,TP73,ARHGAP35,TCF12,FOXA2,HOXB3
GO:0009888	Developmental	Tissue development	19	1760	0.58	4.42946	3.72e-05	9606.ENSP00000222598,9606.ENSP00000239151,9606.ENSP00000260653,9606.ENSP00000266744,9606.ENSP00000285407,9606.ENSP00000312631,9606.ENSP00000323246,9606.ENSP00000323588,9606.ENSP00000327048,9606.ENSP00000331741,9606.ENSP00000345206,9606.ENSP00000346879,9606.ENSP00000355925,9606.ENSP00000366347,9606.ENSP00000385720,9606.ENSP00000399518,9606.ENSP00000417207,9606.ENSP00000428480,9606.ENSP00000483562	DLX5,HOXB5,SIX3,ASCL1,KLF10,INSM1,E2F7,SOX2,MAF,HOXB2,RBPJ,NKX2-1,PROX1,NKX2-2,ARHGAP35,SATB1,HOXB3,DLX6,SALL2
GO:0051094	Developmental	Positive regulation of developmental process	15	1389	0.58	3.09691	0.0008	9606.ENSP00000239165,9606.ENSP00000266744,9606.ENSP00000285407,9606.ENSP00000312631,9606.ENSP00000323588,9606.ENSP00000345206,9606.ENSP00000345571,9606.ENSP00000355925,9606.ENSP00000356172,9606.ENSP00000361672,9606.ENSP00000366347,9606.ENSP00000367545,9606.ENSP00000385720,9606.ENSP00000388940,9606.ENSP00000400341	HOXB7,ASCL1,KLF10,INSM1,SOX2,RBPJ,E2F1,PROX1,SOX13,FOXO6,NKX2-2,TP73,ARHGAP35,TCF12,FOXA2
GO:0022008	Developmental	Neurogenesis	19	1657	0.6	4.81531	1.53e-05	9606.ENSP00000222598,9606.ENSP00000260653,9606.ENSP00000266744,9606.ENSP00000272937,9606.ENSP00000312631,9606.ENSP00000323588,9606.ENSP00000325819,9606.ENSP00000345206,9606.ENSP00000345571,9606.ENSP00000346879,9606.ENSP00000355925,9606.ENSP00000356172,9606.ENSP00000361672,9606.ENSP00000366347,9606.ENSP00000367545,9606.ENSP00000385720,9606.ENSP00000388940,9606.ENSP00000400341,9606.ENSP00000417207	DLX5,SIX3,ASCL1,HES6,INSM1,SOX2,NR2F1,RBPJ,E2F1,NKX2-1,PROX1,SOX13,FOXO6,NKX2-2,TP73,ARHGAP35,TCF12,FOXA2,HOXB3
GO:0048646	Developmental	Anatomical structure formation involved in morphogenesis	10	883	0.6	1.79048	0.0162	9606.ENSP00000222598,9606.ENSP00000323246,9606.ENSP00000323588,9606.ENSP00000345206,9606.ENSP00000346879,9606.ENSP00000355925,9606.ENSP00000385720,9606.ENSP00000400341,9606.ENSP00000417207,9606.ENSP00000428480	DLX5,E2F7,SOX2,RBPJ,NKX2-1,PROX1,ARHGAP35,FOXA2,HOXB3,DLX6
GO:0048699	Developmental	Generation of neurons	18	1551	0.61	4.50724	3.11e-05	9606.ENSP00000222598,9606.ENSP00000260653,9606.ENSP00000266744,9606.ENSP00000272937,9606.ENSP00000312631,9606.ENSP00000323588,9606.ENSP00000325819,9606.ENSP00000345206,9606.ENSP00000345571,9606.ENSP00000346879,9606.ENSP00000355925,9606.ENSP00000361672,9606.ENSP00000366347,9606.ENSP00000367545,9606.ENSP00000385720,9606.ENSP00000388940,9606.ENSP00000400341,9606.ENSP00000417207	DLX5,SIX3,ASCL1,HES6,INSM1,SOX2,NR2F1,RBPJ,E2F1,NKX2-1,PROX1,FOXO6,NKX2-2,TP73,ARHGAP35,TCF12,FOXA2,HOXB3
GO:0045595	differentiation	Regulation of cell differentiation	23	1874	0.63	6.85387	1.4e-07	9606.ENSP00000260653,9606.ENSP00000266744,9606.ENSP00000272937,9606.ENSP00000285407,9606.ENSP00000302456,9606.ENSP00000310006,9606.ENSP00000312631,9606.ENSP00000323588,9606.ENSP00000325819,9606.ENSP00000327048,9606.ENSP00000345206,9606.ENSP00000345571,9606.ENSP00000346879,9606.ENSP00000352516,9606.ENSP00000355925,9606.ENSP00000356172,9606.ENSP00000361672,9606.ENSP00000366347,9606.ENSP00000367545,…	SIX3,ASCL1,HES6,KLF10,KLF13,NR1D2,INSM1,SOX2,NR2F1,MAF,RBPJ,E2F1,NKX2-1,DNMT1,PROX1,SOX13,FOXO6,NKX2-2,TP73,ARHGAP35,TCF12,FOXA2,HOXB3
GO:0035295	Developmental	Tube development	11	851	0.65	2.50864	0.0031	9606.ENSP00000266744,9606.ENSP00000323246,9606.ENSP00000342307,9606.ENSP00000345206,9606.ENSP00000346879,9606.ENSP00000355925,9606.ENSP00000366347,9606.ENSP00000385720,9606.ENSP00000417207,9606.ENSP00000458663,9606.ENSP00000483562	ASCL1,E2F7,FOXM1,RBPJ,NKX2-1,PROX1,NKX2-2,ARHGAP35,HOXB3,CIC,SALL2
GO:0051093	Developmental	Negative regulation of developmental process	13	983	0.66	3.3279	0.00047	9606.ENSP00000260653,9606.ENSP00000266744,9606.ENSP00000302456,9606.ENSP00000323588,9606.ENSP00000325819,9606.ENSP00000342307,9606.ENSP00000345206,9606.ENSP00000345571,9606.ENSP00000346879,9606.ENSP00000352516,9606.ENSP00000366347,9606.ENSP00000367545,9606.ENSP00000400341	SIX3,ASCL1,KLF13,SOX2,NR2F1,FOXM1,RBPJ,E2F1,NKX2-1,DNMT1,NKX2-2,TP73,FOXA2
GO:1901522	Response to stimulus	Positive regulation of transcription from rna polymerase ii promoter involved in cellular response to chemical stimulus	3	23	1.66	2.22915	0.0059	9606.ENSP00000222598,9606.ENSP00000345206,9606.ENSP00000369154	DLX5,RBPJ,SMAD9
GO:0045597	differentiation	Positive regulation of cell differentiation	13	993	0.66	3.284	0.00052	9606.ENSP00000266744,9606.ENSP00000285407,9606.ENSP00000312631,9606.ENSP00000323588,9606.ENSP00000345206,9606.ENSP00000345571,9606.ENSP00000355925,9606.ENSP00000356172,9606.ENSP00000361672,9606.ENSP00000366347,9606.ENSP00000367545,9606.ENSP00000385720,9606.ENSP00000388940	ASCL1,KLF10,INSM1,SOX2,RBPJ,E2F1,PROX1,SOX13,FOXO6,NKX2-2,TP73,ARHGAP35,TCF12
GO:0060429	Developmental	Epithelium development	15	1109	0.67	4.21753	6.06e-05	9606.ENSP00000222598,9606.ENSP00000239151,9606.ENSP00000260653,9606.ENSP00000266744,9606.ENSP00000312631,9606.ENSP00000323246,9606.ENSP00000327048,9606.ENSP00000331741,9606.ENSP00000345206,9606.ENSP00000346879,9606.ENSP00000355925,9606.ENSP00000366347,9606.ENSP00000385720,9606.ENSP00000428480,9606.ENSP00000483562	DLX5,HOXB5,SIX3,ASCL1,INSM1,E2F7,MAF,HOXB2,RBPJ,NKX2-1,PROX1,NKX2-2,ARHGAP35,DLX6,SALL2
GO:0036003	Response to stimulus	Positive regulation of transcription from rna polymerase ii promoter in response to stress	3	31	1.53	1.93181	0.0117	9606.ENSP00000078445,9606.ENSP00000345206,9606.ENSP00000357440	CREB3L3,RBPJ,HSF2
GO:0043009	Developmental	Chordate embryonic development	9	640	0.69	2.07572	0.0084	9606.ENSP00000239151,9606.ENSP00000239165,9606.ENSP00000323246,9606.ENSP00000331741,9606.ENSP00000345206,9606.ENSP00000355925,9606.ENSP00000385720,9606.ENSP00000417207,9606.ENSP00000483562	HOXB5,HOXB7,E2F7,HOXB2,RBPJ,PROX1,ARHGAP35,HOXB3,SALL2
GO:0000083	survival	Regulation of transcription involved in g1/s transition of mitotic cell cycle	3	35	1.48	1.82102	0.0151	9606.ENSP00000307023,9606.ENSP00000323246,9606.ENSP00000345571	KLF11,E2F7,E2F1
GO:0007417	Developmental	Central nervous system development	15	988	0.72	4.81816	1.52e-05	9606.ENSP00000222598,9606.ENSP00000260653,9606.ENSP00000266744,9606.ENSP00000323588,9606.ENSP00000331741,9606.ENSP00000345206,9606.ENSP00000345571,9606.ENSP00000346879,9606.ENSP00000355925,9606.ENSP00000356172,9606.ENSP00000365514,9606.ENSP00000366347,9606.ENSP00000385720,9606.ENSP00000417207,9606.ENSP00000458663	DLX5,SIX3,ASCL1,SOX2,HOXB2,RBPJ,E2F1,NKX2-1,PROX1,SOX13,ZIC2,NKX2-2,ARHGAP35,HOXB3,CIC
GO:0045664	differentiation	Regulation of neuron differentiation	10	665	0.72	2.65758	0.0022	9606.ENSP00000260653,9606.ENSP00000266744,9606.ENSP00000323588,9606.ENSP00000325819,9606.ENSP00000355925,9606.ENSP00000361672,9606.ENSP00000366347,9606.ENSP00000367545,9606.ENSP00000385720,9606.ENSP00000388940	SIX3,ASCL1,SOX2,NR2F1,PROX1,FOXO6,NKX2-2,TP73,ARHGAP35,TCF12
GO:0009953	pattern formation	Dorsal/ventral pattern formation	6	83	1.4	4.47366	3.36e-05	9606.ENSP00000260653,9606.ENSP00000266744,9606.ENSP00000331741,9606.ENSP00000346879,9606.ENSP00000366347,9606.ENSP00000378248	SIX3,ASCL1,HOXB2,NKX2-1,NKX2-2,CXXC4
GO:0050767	Developmental	Regulation of neurogenesis	13	828	0.74	4.09474	8.04e-05	9606.ENSP00000260653,9606.ENSP00000266744,9606.ENSP00000272937,9606.ENSP00000323588,9606.ENSP00000325819,9606.ENSP00000345571,9606.ENSP00000355925,9606.ENSP00000361672,9606.ENSP00000366347,9606.ENSP00000367545,9606.ENSP00000385720,9606.ENSP00000388940,9606.ENSP00000417207	SIX3,ASCL1,HES6,SOX2,NR2F1,E2F1,PROX1,FOXO6,NKX2-2,TP73,ARHGAP35,TCF12,HOXB3
GO:0045596	differentiation	Negative regulation of cell differentiation	12	728	0.76	3.85387	0.00014	9606.ENSP00000260653,9606.ENSP00000266744,9606.ENSP00000302456,9606.ENSP00000323588,9606.ENSP00000325819,9606.ENSP00000345206,9606.ENSP00000345571,9606.ENSP00000346879,9606.ENSP00000352516,9606.ENSP00000366347,9606.ENSP00000367545,9606.ENSP00000400341	SIX3,ASCL1,KLF13,SOX2,NR2F1,RBPJ,E2F1,NKX2-1,DNMT1,NKX2-2,TP73,FOXA2
GO:0001654	Developmental	Eye development	6	365	0.76	1.34104	0.0456	9606.ENSP00000260653,9606.ENSP00000323588,9606.ENSP00000327048,9606.ENSP00000355925,9606.ENSP00000385720,9606.ENSP00000483562	SIX3,SOX2,MAF,PROX1,ARHGAP35,SALL2
GO:0009790	Developmental	Embryo development	17	1002	0.77	6.36957	4.27e-07	9606.ENSP00000222598,9606.ENSP00000239151,9606.ENSP00000239165,9606.ENSP00000260653,9606.ENSP00000323246,9606.ENSP00000323588,9606.ENSP00000331741,9606.ENSP00000345206,9606.ENSP00000352516,9606.ENSP00000355925,9606.ENSP00000378248,9606.ENSP00000385720,9606.ENSP00000400341,9606.ENSP00000417207,9606.ENSP00000428480,9606.ENSP00000435233,9606.ENSP00000483562	DLX5,HOXB5,HOXB7,SIX3,E2F7,SOX2,HOXB2,RBPJ,DNMT1,PROX1,CXXC4,ARHGAP35,FOXA2,HOXB3,DLX6,TEAD1,SALL2
GO:0050769	Developmental	Positive regulation of neurogenesis	8	479	0.77	2.13668	0.0073	9606.ENSP00000266744,9606.ENSP00000345571,9606.ENSP00000355925,9606.ENSP00000361672,9606.ENSP00000366347,9606.ENSP00000367545,9606.ENSP00000385720,9606.ENSP00000388940	ASCL1,E2F1,PROX1,FOXO6,NKX2-2,TP73,ARHGAP35,TCF12
GO:0030855	differentiation	Epithelial cell differentiation	12	673	0.79	4.19111	6.44e-05	9606.ENSP00000222598,9606.ENSP00000239151,9606.ENSP00000260653,9606.ENSP00000266744,9606.ENSP00000312631,9606.ENSP00000323246,9606.ENSP00000327048,9606.ENSP00000345206,9606.ENSP00000346879,9606.ENSP00000355925,9606.ENSP00000366347,9606.ENSP00000428480	DLX5,HOXB5,SIX3,ASCL1,INSM1,E2F7,MAF,RBPJ,NKX2-1,PROX1,NKX2-2,DLX6
GO:0007423	Developmental	Sensory organ development	10	563	0.79	3.22915	0.00059	9606.ENSP00000222598,9606.ENSP00000260653,9606.ENSP00000266744,9606.ENSP00000323588,9606.ENSP00000327048,9606.ENSP00000345206,9606.ENSP00000355925,9606.ENSP00000385720,9606.ENSP00000428480,9606.ENSP00000483562	DLX5,SIX3,ASCL1,SOX2,MAF,RBPJ,PROX1,ARHGAP35,DLX6,SALL2
GO:2000179	stemness	Positive regulation of neural precursor cell proliferation	3	54	1.29	1.37779	0.0419	9606.ENSP00000266744,9606.ENSP00000312631,9606.ENSP00000355925	ASCL1,INSM1,PROX1
GO:0071156	survival	Regulation of cell cycle arrest	6	110	1.28	3.85387	0.00014	9606.ENSP00000312631,9606.ENSP00000320886,9606.ENSP00000323246,9606.ENSP00000342307,9606.ENSP00000345571,9606.ENSP00000367545	INSM1,MLXIPL,E2F7,FOXM1,E2F1,TP73
GO:0060322	Developmental	Head development	15	788	0.82	6.00833	9.81e-07	9606.ENSP00000222598,9606.ENSP00000260653,9606.ENSP00000266744,9606.ENSP00000323588,9606.ENSP00000331741,9606.ENSP00000345206,9606.ENSP00000345571,9606.ENSP00000346879,9606.ENSP00000355925,9606.ENSP00000365514,9606.ENSP00000366347,9606.ENSP00000385720,9606.ENSP00000417207,9606.ENSP00000428480,9606.ENSP00000458663	DLX5,SIX3,ASCL1,SOX2,HOXB2,RBPJ,E2F1,NKX2-1,PROX1,ZIC2,NKX2-2,ARHGAP35,HOXB3,DLX6,CIC
GO:0007420	Developmental	Brain development	14	745	0.82	5.42251	3.78e-06	9606.ENSP00000222598,9606.ENSP00000260653,9606.ENSP00000266744,9606.ENSP00000323588,9606.ENSP00000331741,9606.ENSP00000345206,9606.ENSP00000345571,9606.ENSP00000346879,9606.ENSP00000355925,9606.ENSP00000365514,9606.ENSP00000366347,9606.ENSP00000385720,9606.ENSP00000417207,9606.ENSP00000458663	DLX5,SIX3,ASCL1,SOX2,HOXB2,RBPJ,E2F1,NKX2-1,PROX1,ZIC2,NKX2-2,ARHGAP35,HOXB3,CIC
GO:0048598	Developmental	Embryonic morphogenesis	11	571	0.83	4.01547	9.65e-05	9606.ENSP00000222598,9606.ENSP00000239151,9606.ENSP00000239165,9606.ENSP00000260653,9606.ENSP00000323588,9606.ENSP00000331741,9606.ENSP00000355925,9606.ENSP00000385720,9606.ENSP00000400341,9606.ENSP00000417207,9606.ENSP00000428480	DLX5,HOXB5,HOXB7,SIX3,SOX2,HOXB2,PROX1,ARHGAP35,FOXA2,HOXB3,DLX6
GO:0071158	survival	Positive regulation of cell cycle arrest	4	84	1.22	1.94692	0.0113	9606.ENSP00000312631,9606.ENSP00000323246,9606.ENSP00000345571,9606.ENSP00000367545	INSM1,E2F7,E2F1,TP73
GO:2000177	stemness	Regulation of neural precursor cell proliferation	4	88	1.2	1.89279	0.0128	9606.ENSP00000260653,9606.ENSP00000266744,9606.ENSP00000312631,9606.ENSP00000355925	SIX3,ASCL1,INSM1,PROX1
GO:0048705	Developmental	Skeletal system morphogenesis	5	240	0.86	1.33255	0.0465	9606.ENSP00000222598,9606.ENSP00000239151,9606.ENSP00000239165,9606.ENSP00000331741,9606.ENSP00000417207	DLX5,HOXB5,HOXB7,HOXB2,HOXB3
GO:0009952	pattern formation	Anterior/posterior pattern specification	8	214	1.12	4.45346	3.52e-05	9606.ENSP00000239151,9606.ENSP00000239165,9606.ENSP00000260653,9606.ENSP00000272937,9606.ENSP00000331741,9606.ENSP00000345206,9606.ENSP00000400341,9606.ENSP00000417207	HOXB5,HOXB7,SIX3,HES6,HOXB2,RBPJ,FOXA2,HOXB3
GO:0003002	pattern formation	Regionalization	12	332	1.1	7.29243	5.1e-08	9606.ENSP00000239151,9606.ENSP00000239165,9606.ENSP00000260653,9606.ENSP00000266744,9606.ENSP00000272937,9606.ENSP00000331741,9606.ENSP00000345206,9606.ENSP00000346879,9606.ENSP00000366347,9606.ENSP00000378248,9606.ENSP00000400341,9606.ENSP00000417207	HOXB5,HOXB7,SIX3,ASCL1,HES6,HOXB2,RBPJ,NKX2-1,NKX2-2,CXXC4,FOXA2,HOXB3
GO:0030900	Developmental	Forebrain development	9	387	0.91	3.61979	0.00024	9606.ENSP00000222598,9606.ENSP00000260653,9606.ENSP00000266744,9606.ENSP00000323588,9606.ENSP00000345206,9606.ENSP00000345571,9606.ENSP00000346879,9606.ENSP00000355925,9606.ENSP00000385720	DLX5,SIX3,ASCL1,SOX2,RBPJ,E2F1,NKX2-1,PROX1,ARHGAP35
GO:0042752	biological regulation	Regulation of circadian rhythm	4	117	1.08	1.51999	0.0302	9606.ENSP00000285407,9606.ENSP00000310006,9606.ENSP00000346879,9606.ENSP00000355925	KLF10,NR1D2,NKX2-1,PROX1
GO:0048568	Developmental	Embryonic organ development	11	448	0.93	4.97469	1.06e-05	9606.ENSP00000222598,9606.ENSP00000239151,9606.ENSP00000239165,9606.ENSP00000260653,9606.ENSP00000323246,9606.ENSP00000331741,9606.ENSP00000345206,9606.ENSP00000355925,9606.ENSP00000417207,9606.ENSP00000428480,9606.ENSP00000435233	DLX5,HOXB5,HOXB7,SIX3,E2F7,HOXB2,RBPJ,PROX1,HOXB3,DLX6,TEAD1
GO:0072331	cellular signaling	Signal transduction by p53 class mediator	4	123	1.06	1.45346	0.0352	9606.ENSP00000323246,9606.ENSP00000342307,9606.ENSP00000345571,9606.ENSP00000367545	E2F7,FOXM1,E2F1,TP73
GO:0048732	Developmental	Gland development	10	410	0.93	4.36051	4.36e-05	9606.ENSP00000260653,9606.ENSP00000266744,9606.ENSP00000312631,9606.ENSP00000323246,9606.ENSP00000323588,9606.ENSP00000345206,9606.ENSP00000346879,9606.ENSP00000355925,9606.ENSP00000385720,9606.ENSP00000417207	SIX3,ASCL1,INSM1,E2F7,SOX2,RBPJ,NKX2-1,PROX1,ARHGAP35,HOXB3
GO:0048562	Developmental	Embryonic organ morphogenesis	8	301	0.97	3.4437	0.00036	9606.ENSP00000222598,9606.ENSP00000239151,9606.ENSP00000239165,9606.ENSP00000260653,9606.ENSP00000331741,9606.ENSP00000355925,9606.ENSP00000417207,9606.ENSP00000428480	DLX5,HOXB5,HOXB7,SIX3,HOXB2,PROX1,HOXB3,DLX6
GO:0045665	differentiation	Negative regulation of neuron differentiation	6	222	0.98	2.284	0.0052	9606.ENSP00000260653,9606.ENSP00000266744,9606.ENSP00000323588,9606.ENSP00000325819,9606.ENSP00000366347,9606.ENSP00000367545	SIX3,ASCL1,SOX2,NR2F1,NKX2-2,TP73
GO:0019827	stemness	Stem cell population maintenance	4	135	1.02	1.33255	0.0465	9606.ENSP00000285407,9606.ENSP00000323588,9606.ENSP00000345206,9606.ENSP00000355925	KLF10,SOX2,RBPJ,PROX1
GO:0010001	differentiation	Glial cell differentiation	5	178	0.99	1.82102	0.0151	9606.ENSP00000266744,9606.ENSP00000323588,9606.ENSP00000346879,9606.ENSP00000356172,9606.ENSP00000366347	ASCL1,SOX2,NKX2-1,SOX13,NKX2-2
GO:0030324	Developmental	Lung development	5	170	1.01	1.88606	0.013	9606.ENSP00000266744,9606.ENSP00000345206,9606.ENSP00000346879,9606.ENSP00000355925,9606.ENSP00000458663	ASCL1,RBPJ,NKX2-1,PROX1,CIC
GO:0048839	Developmental	Inner ear development	6	198	1.02	2.5376	0.0029	9606.ENSP00000222598,9606.ENSP00000323588,9606.ENSP00000327048,9606.ENSP00000345206,9606.ENSP00000355925,9606.ENSP00000428480	DLX5,SOX2,MAF,RBPJ,PROX1,DLX6
GO:0060541	Developmental	Respiratory system development	6	197	1.03	2.5376	0.0029	9606.ENSP00000222598,9606.ENSP00000266744,9606.ENSP00000345206,9606.ENSP00000346879,9606.ENSP00000355925,9606.ENSP00000458663	DLX5,ASCL1,RBPJ,NKX2-1,PROX1,CIC
GO:0045165	differentiation	Cell fate commitment	8	248	1.05	4.01637	9.63e-05	9606.ENSP00000266744,9606.ENSP00000323588,9606.ENSP00000345206,9606.ENSP00000346879,9606.ENSP00000355925,9606.ENSP00000356172,9606.ENSP00000366347,9606.ENSP00000400341	ASCL1,SOX2,RBPJ,NKX2-1,PROX1,SOX13,NKX2-2,FOXA2
GO:0021953	differentiation	Central nervous system neuron differentiation	6	183	1.06	2.69897	0.002	9606.ENSP00000222598,9606.ENSP00000266744,9606.ENSP00000346879,9606.ENSP00000355925,9606.ENSP00000366347,9606.ENSP00000385720	DLX5,ASCL1,NKX2-1,PROX1,NKX2-2,ARHGAP35
GO:0021510	Developmental	Spinal cord development	4	110	1.1	1.60906	0.0246	9606.ENSP00000266744,9606.ENSP00000355925,9606.ENSP00000356172,9606.ENSP00000366347	ASCL1,PROX1,SOX13,NKX2-2
GO:0048704	Developmental	Embryonic skeletal system morphogenesis	4	97	1.16	1.77989	0.0166	9606.ENSP00000239151,9606.ENSP00000239165,9606.ENSP00000331741,9606.ENSP00000417207	HOXB5,HOXB7,HOXB2,HOXB3
GO:0002065	differentiation	Columnar/cuboidal epithelial cell differentiation	5	101	1.24	2.79588	0.0016	9606.ENSP00000266744,9606.ENSP00000312631,9606.ENSP00000345206,9606.ENSP00000355925,9606.ENSP00000366347	ASCL1,INSM1,RBPJ,PROX1,NKX2-2
GO:0031016	Developmental	Pancreas development	4	73	1.28	2.13077	0.0074	9606.ENSP00000312631,9606.ENSP00000355925,9606.ENSP00000366347,9606.ENSP00000400341	INSM1,PROX1,NKX2-2,FOXA2
GO:0048709	differentiation	Oligodendrocyte differentiation	4	74	1.28	2.11351	0.0077	9606.ENSP00000266744,9606.ENSP00000346879,9606.ENSP00000356172,9606.ENSP00000366347	ASCL1,NKX2-1,SOX13,NKX2-2
GO:0045787	survival	Positive regulation of cell cycle	7	388	0.8	1.92812	0.0118	9606.ENSP00000266744,9606.ENSP00000312631,9606.ENSP00000320886,9606.ENSP00000323246,9606.ENSP00000345571,9606.ENSP00000355925,9606.ENSP00000367545	ASCL1,INSM1,MLXIPL,E2F7,E2F1,PROX1,TP73
GO:0001708	differentiation	Cell fate specification	5	87	1.3	3.07572	0.00084	9606.ENSP00000266744,9606.ENSP00000323588,9606.ENSP00000345206,9606.ENSP00000366347,9606.ENSP00000400341	ASCL1,SOX2,RBPJ,NKX2-2,FOXA2
GO:0021545	Developmental	Cranial nerve development	3	51	1.31	1.4389	0.0364	9606.ENSP00000331741,9606.ENSP00000366347,9606.ENSP00000417207	HOXB2,NKX2-2,HOXB3
GO:0048663	differentiation	Neuron fate commitment	4	66	1.33	2.27572	0.0053	9606.ENSP00000266744,9606.ENSP00000345206,9606.ENSP00000346879,9606.ENSP00000366347	ASCL1,RBPJ,NKX2-1,NKX2-2
GO:0060563	differentiation	Neuroepithelial cell differentiation	3	48	1.34	1.50307	0.0314	9606.ENSP00000266744,9606.ENSP00000312631,9606.ENSP00000345206	ASCL1,INSM1,RBPJ
GO:0021879	differentiation	Forebrain neuron differentiation	3	46	1.36	1.54363	0.0286	9606.ENSP00000222598,9606.ENSP00000266744,9606.ENSP00000346879	DLX5,ASCL1,NKX2-1
GO:0048483	Developmental	Autonomic nervous system development	3	44	1.38	1.59517	0.0254	9606.ENSP00000266744,9606.ENSP00000312631,9606.ENSP00000331741	ASCL1,INSM1,HOXB2
GO:0001709	differentiation	Cell fate determination	3	42	1.4	1.63264	0.0233	9606.ENSP00000266744,9606.ENSP00000355925,9606.ENSP00000366347	ASCL1,PROX1,NKX2-2
GO:0008285	survival	Negative regulation of cell population proliferation	11	696	0.74	3.25181	0.00056	9606.ENSP00000276480,9606.ENSP00000285407,9606.ENSP00000302456,9606.ENSP00000307023,9606.ENSP00000312631,9606.ENSP00000323246,9606.ENSP00000323588,9606.ENSP00000345206,9606.ENSP00000345571,9606.ENSP00000355925,9606.ENSP00000367545	ST18,KLF10,KLF13,KLF11,INSM1,E2F7,SOX2,RBPJ,E2F1,PROX1,TP73
GO:0035270	Developmental	Endocrine system development	9	120	1.42	7.55909	2.76e-08	9606.ENSP00000260653,9606.ENSP00000266744,9606.ENSP00000312631,9606.ENSP00000323588,9606.ENSP00000345206,9606.ENSP00000346879,9606.ENSP00000366347,9606.ENSP00000400341,9606.ENSP00000417207	SIX3,ASCL1,INSM1,SOX2,RBPJ,NKX2-1,NKX2-2,FOXA2,HOXB3
GO:0031018	Developmental	Endocrine pancreas development	3	39	1.43	1.7167	0.0192	9606.ENSP00000312631,9606.ENSP00000366347,9606.ENSP00000400341	INSM1,NKX2-2,FOXA2
GO:0021983	Developmental	Pituitary gland development	4	42	1.52	2.95861	0.0011	9606.ENSP00000260653,9606.ENSP00000323588,9606.ENSP00000345206,9606.ENSP00000346879	SIX3,SOX2,RBPJ,NKX2-1
GO:0051252	metabolic	Regulation of rna metabolic process	51	3722	0.68	27.3546	4.42e-28	9606.ENSP00000078445,9606.ENSP00000217026,9606.ENSP00000222598,9606.ENSP00000239151,9606.ENSP00000239165,9606.ENSP00000260653,9606.ENSP00000266744,9606.ENSP00000267287,9606.ENSP00000272937,9606.ENSP00000276480,9606.ENSP00000285407,9606.ENSP00000294753,9606.ENSP00000302456,9606.ENSP00000307023,9606.ENSP00000310006,9606.ENSP00000312631,9606.ENSP00000312834,9606.ENSP00000320886,9606.ENSP00000323246,…	CREB3L3,MYBL2,DLX5,HOXB5,HOXB7,SIX3,ASCL1,MBNL2,HES6,ST18,KLF10,ZNF496,KLF13,KLF11,NR1D2,INSM1,MLXIP,MLXIPL,E2F7,SOX2,NR2F1,MAF,HOXB2,FOXM1,RBPJ,E2F1,NKX2-1,DNMT1,PROX1,SOX13,POGK,HSF2,FOXO6,FOXP4,ZNF711,ZNF367,ZIC2,NKX2-2,TP73,SMAD9,DOT1L,TCF12,ZBED5,SATB1,FOXA2,HOXB3,SMYD3,DLX6,TEAD1,CIC,SALL2
GO:0051173	metabolic	Positive regulation of nitrogen compound metabolic process	43	3239	0.67	19.4461	3.58e-20	9606.ENSP00000078445,9606.ENSP00000217026,9606.ENSP00000222598,9606.ENSP00000239151,9606.ENSP00000239165,9606.ENSP00000260653,9606.ENSP00000266744,9606.ENSP00000276480,9606.ENSP00000285407,9606.ENSP00000294753,9606.ENSP00000302456,9606.ENSP00000307023,9606.ENSP00000310006,9606.ENSP00000312834,9606.ENSP00000320886,9606.ENSP00000323246,9606.ENSP00000323588,9606.ENSP00000325819,9606.ENSP00000327048,…	CREB3L3,MYBL2,DLX5,HOXB5,HOXB7,SIX3,ASCL1,ST18,KLF10,ZNF496,KLF13,KLF11,NR1D2,MLXIP,MLXIPL,E2F7,SOX2,NR2F1,MAF,HOXB2,FOXM1,RBPJ,E2F1,NKX2-1,DNMT1,PROX1,SOX13,HSF2,FOXO6,ZNF711,ZNF367,ZIC2,NKX2-2,TP73,SMAD9,DOT1L,TCF12,FOXA2,HOXB3,SMYD3,DLX6,TEAD1,SALL2
GO:0002067	differentiation	Glandular epithelial cell differentiation	4	40	1.54	3.01773	0.00096	9606.ENSP00000266744,9606.ENSP00000312631,9606.ENSP00000355925,9606.ENSP00000366347	ASCL1,INSM1,PROX1,NKX2-2
GO:0070306	differentiation	Lens fiber cell differentiation	3	26	1.61	2.09691	0.008	9606.ENSP00000260653,9606.ENSP00000327048,9606.ENSP00000355925	SIX3,MAF,PROX1
GO:0060487	differentiation	Lung epithelial cell differentiation	3	20	1.72	2.36653	0.0043	9606.ENSP00000266744,9606.ENSP00000345206,9606.ENSP00000346879	ASCL1,RBPJ,NKX2-1
GO:0021892	differentiation	Cerebral cortex gabaergic interneuron differentiation	2	11	1.8	1.35754	0.0439	9606.ENSP00000266744,9606.ENSP00000346879	ASCL1,NKX2-1
GO:0031325	metabolic	Positive regulation of cellular metabolic process	43	3413	0.64	18.5719	2.68e-19	9606.ENSP00000078445,9606.ENSP00000217026,9606.ENSP00000222598,9606.ENSP00000239151,9606.ENSP00000239165,9606.ENSP00000260653,9606.ENSP00000266744,9606.ENSP00000276480,9606.ENSP00000285407,9606.ENSP00000294753,9606.ENSP00000302456,9606.ENSP00000307023,9606.ENSP00000310006,9606.ENSP00000312834,9606.ENSP00000320886,9606.ENSP00000323246,9606.ENSP00000323588,9606.ENSP00000325819,9606.ENSP00000327048,…	CREB3L3,MYBL2,DLX5,HOXB5,HOXB7,SIX3,ASCL1,ST18,KLF10,ZNF496,KLF13,KLF11,NR1D2,MLXIP,MLXIPL,E2F7,SOX2,NR2F1,MAF,HOXB2,FOXM1,RBPJ,E2F1,NKX2-1,DNMT1,PROX1,SOX13,HSF2,FOXO6,ZNF711,ZNF367,ZIC2,NKX2-2,TP73,SMAD9,DOT1L,TCF12,FOXA2,HOXB3,SMYD3,DLX6,TEAD1,SALL2
GO:0043584	Developmental	Nose development	3	15	1.84	2.67778	0.0021	9606.ENSP00000222598,9606.ENSP00000266744,9606.ENSP00000355925	DLX5,ASCL1,PROX1
GO:0008284	survival	Positive regulation of cell population proliferation	11	919	0.62	2.22915	0.0059	9606.ENSP00000222598,9606.ENSP00000266744,9606.ENSP00000312631,9606.ENSP00000320886,9606.ENSP00000342307,9606.ENSP00000345206,9606.ENSP00000345571,9606.ENSP00000352516,9606.ENSP00000355925,9606.ENSP00000381657,9606.ENSP00000428480	DLX5,ASCL1,INSM1,MLXIPL,FOXM1,RBPJ,E2F1,DNMT1,PROX1,DOT1L,DLX6
GO:0051172	metabolic	Negative regulation of nitrogen compound metabolic process	28	2429	0.61	8.53313	2.93e-09	9606.ENSP00000260653,9606.ENSP00000266744,9606.ENSP00000272937,9606.ENSP00000285407,9606.ENSP00000307023,9606.ENSP00000310006,9606.ENSP00000312631,9606.ENSP00000320886,9606.ENSP00000323246,9606.ENSP00000323588,9606.ENSP00000325819,9606.ENSP00000327048,9606.ENSP00000331741,9606.ENSP00000342307,9606.ENSP00000345206,9606.ENSP00000345571,9606.ENSP00000346879,9606.ENSP00000352516,9606.ENSP00000355925,…	SIX3,ASCL1,HES6,KLF10,KLF11,NR1D2,INSM1,MLXIPL,E2F7,SOX2,NR2F1,MAF,HOXB2,FOXM1,RBPJ,E2F1,NKX2-1,DNMT1,PROX1,SOX13,FOXO6,ZIC2,DOT1L,SATB1,HOXB3,SMYD3,CIC,SALL2
GO:0042127	survival	Regulation of cell population proliferation	19	1642	0.61	4.86328	1.37e-05	9606.ENSP00000222598,9606.ENSP00000260653,9606.ENSP00000266744,9606.ENSP00000276480,9606.ENSP00000285407,9606.ENSP00000302456,9606.ENSP00000307023,9606.ENSP00000312631,9606.ENSP00000320886,9606.ENSP00000323246,9606.ENSP00000323588,9606.ENSP00000342307,9606.ENSP00000345206,9606.ENSP00000345571,9606.ENSP00000352516,9606.ENSP00000355925,9606.ENSP00000367545,9606.ENSP00000381657,9606.ENSP00000428480	DLX5,SIX3,ASCL1,ST18,KLF10,KLF13,KLF11,INSM1,MLXIPL,E2F7,SOX2,FOXM1,RBPJ,E2F1,DNMT1,PROX1,TP73,DOT1L,DLX6
GO:0021877	differentiation	Forebrain neuron fate commitment	2	10	1.84	1.41908	0.0381	9606.ENSP00000266744,9606.ENSP00000346879	ASCL1,NKX2-1
GO:0021781	differentiation	Glial cell fate commitment	3	14	1.87	2.74473	0.0018	9606.ENSP00000266744,9606.ENSP00000323588,9606.ENSP00000366347	ASCL1,SOX2,NKX2-2
GO:0072148	differentiation	Epithelial cell fate commitment	3	14	1.87	2.74473	0.0018	9606.ENSP00000345206,9606.ENSP00000355925,9606.ENSP00000366347	RBPJ,PROX1,NKX2-2
GO:0031324	metabolic	Negative regulation of cellular metabolic process	29	2630	0.59	8.53313	2.93e-09	9606.ENSP00000260653,9606.ENSP00000266744,9606.ENSP00000272937,9606.ENSP00000285407,9606.ENSP00000307023,9606.ENSP00000310006,9606.ENSP00000312631,9606.ENSP00000320886,9606.ENSP00000323246,9606.ENSP00000323588,9606.ENSP00000325819,9606.ENSP00000327048,9606.ENSP00000331741,9606.ENSP00000342307,9606.ENSP00000345206,9606.ENSP00000345571,9606.ENSP00000346879,9606.ENSP00000352516,9606.ENSP00000355925,…	SIX3,ASCL1,HES6,KLF10,KLF11,NR1D2,INSM1,MLXIPL,E2F7,SOX2,NR2F1,MAF,HOXB2,FOXM1,RBPJ,E2F1,NKX2-1,DNMT1,PROX1,SOX13,FOXO6,ZIC2,DOT1L,SATB1,FOXA2,HOXB3,SMYD3,CIC,SALL2
GO:0061549	Developmental	Sympathetic ganglion development	2	9	1.89	1.48812	0.0325	9606.ENSP00000266744,9606.ENSP00000312631	ASCL1,INSM1
GO:0061140	differentiation	Lung secretory cell differentiation	2	9	1.89	1.48812	0.0325	9606.ENSP00000266744,9606.ENSP00000346879	ASCL1,NKX2-1
GO:0021546	Developmental	Rhombomere development	2	7	2	1.63264	0.0233	9606.ENSP00000331741,9606.ENSP00000417207	HOXB2,HOXB3
GO:0060839	differentiation	Endothelial cell fate commitment	2	7	2	1.63264	0.0233	9606.ENSP00000345206,9606.ENSP00000355925	RBPJ,PROX1
GO:0003160	Developmental	Endocardium morphogenesis	2	6	2.07	1.73283	0.0185	9606.ENSP00000345206,9606.ENSP00000355925	RBPJ,PROX1
GO:0065009	biological regulation	Regulation of molecular function	49	4913	0.54	19.0799	8.32e-20	9606.ENSP00000078445,9606.ENSP00000217026,9606.ENSP00000222598,9606.ENSP00000239151,9606.ENSP00000239165,9606.ENSP00000260653,9606.ENSP00000266744,9606.ENSP00000272937,9606.ENSP00000276480,9606.ENSP00000285407,9606.ENSP00000294753,9606.ENSP00000302456,9606.ENSP00000307023,9606.ENSP00000310006,9606.ENSP00000312631,9606.ENSP00000312834,9606.ENSP00000320886,9606.ENSP00000323246,9606.ENSP00000323588,…	CREB3L3,MYBL2,DLX5,HOXB5,HOXB7,SIX3,ASCL1,HES6,ST18,KLF10,ZNF496,KLF13,KLF11,NR1D2,INSM1,MLXIP,MLXIPL,E2F7,SOX2,NR2F1,MAF,HOXB2,FOXM1,RBPJ,E2F1,NKX2-1,PROX1,SOX13,HSF2,FOXO6,FOXP4,ZNF711,ZNF367,ZIC2,NKX2-2,TP73,SMAD9,DOT1L,ARHGAP35,TCF12,ZBED5,SATB1,FOXA2,HOXB3,SMYD3,DLX6,TEAD1,CIC,SALL2
GO:0010605	biological regulation	Negative regulation of macromolecule metabolic process	28	2875	0.53	6.85387	1.4e-07	9606.ENSP00000260653,9606.ENSP00000266744,9606.ENSP00000272937,9606.ENSP00000285407,9606.ENSP00000307023,9606.ENSP00000310006,9606.ENSP00000312631,9606.ENSP00000320886,9606.ENSP00000323246,9606.ENSP00000323588,9606.ENSP00000325819,9606.ENSP00000327048,9606.ENSP00000331741,9606.ENSP00000342307,9606.ENSP00000345206,9606.ENSP00000345571,9606.ENSP00000346879,9606.ENSP00000352516,9606.ENSP00000355925,…	SIX3,ASCL1,HES6,KLF10,KLF11,NR1D2,INSM1,MLXIPL,E2F7,SOX2,NR2F1,MAF,HOXB2,FOXM1,RBPJ,E2F1,NKX2-1,DNMT1,PROX1,SOX13,FOXO6,ZIC2,DOT1L,SATB1,HOXB3,SMYD3,CIC,SALL2
GO:0051726	survival	Regulation of cell cycle	12	1230	0.53	1.83268	0.0147	9606.ENSP00000217026,9606.ENSP00000260653,9606.ENSP00000266744,9606.ENSP00000312631,9606.ENSP00000320886,9606.ENSP00000323246,9606.ENSP00000323588,9606.ENSP00000342307,9606.ENSP00000345571,9606.ENSP00000355925,9606.ENSP00000367545,9606.ENSP00000381657	MYBL2,SIX3,ASCL1,INSM1,MLXIPL,E2F7,SOX2,FOXM1,E2F1,PROX1,TP73,DOT1L
GO:0003310	differentiation	Pancreatic a cell differentiation	2	6	2.07	1.73283	0.0185	9606.ENSP00000312631,9606.ENSP00000366347	INSM1,NKX2-2
GO:0009719	Response to stimulus	Response to endogenous stimulus	13	1447	0.5	1.79588	0.016	9606.ENSP00000222598,9606.ENSP00000266744,9606.ENSP00000285407,9606.ENSP00000307023,9606.ENSP00000310006,9606.ENSP00000325819,9606.ENSP00000345571,9606.ENSP00000346879,9606.ENSP00000352516,9606.ENSP00000361672,9606.ENSP00000366347,9606.ENSP00000369154,9606.ENSP00000419184	DLX5,ASCL1,KLF10,KLF11,NR1D2,NR2F1,E2F1,NKX2-1,DNMT1,FOXO6,NKX2-2,SMAD9,SMYD3
GO:0014016	differentiation	Neuroblast differentiation	2	4	2.24	1.9393	0.0115	9606.ENSP00000260653,9606.ENSP00000266744	SIX3,ASCL1
GO:0051241	biological regulation	Negative regulation of multicellular organismal process	11	1231	0.49	1.33255	0.0465	9606.ENSP00000260653,9606.ENSP00000266744,9606.ENSP00000302456,9606.ENSP00000323588,9606.ENSP00000325819,9606.ENSP00000345206,9606.ENSP00000346879,9606.ENSP00000352516,9606.ENSP00000366347,9606.ENSP00000367545,9606.ENSP00000400341	SIX3,ASCL1,KLF13,SOX2,NR2F1,RBPJ,NKX2-1,DNMT1,NKX2-2,TP73,FOXA2
GO:0048522	Biological regulation	Positive regulation of cellular process	45	5579	0.45	12.3565	4.4e-13	9606.ENSP00000078445,9606.ENSP00000217026,9606.ENSP00000222598,9606.ENSP00000239151,9606.ENSP00000239165,9606.ENSP00000260653,9606.ENSP00000266744,9606.ENSP00000276480,9606.ENSP00000285407,9606.ENSP00000294753,9606.ENSP00000302456,9606.ENSP00000307023,9606.ENSP00000310006,9606.ENSP00000312631,9606.ENSP00000312834,9606.ENSP00000320886,9606.ENSP00000323246,9606.ENSP00000323588,9606.ENSP00000325819,…	CREB3L3,MYBL2,DLX5,HOXB5,HOXB7,SIX3,ASCL1,ST18,KLF10,ZNF496,KLF13,KLF11,NR1D2,INSM1,MLXIP,MLXIPL,E2F7,SOX2,NR2F1,MAF,HOXB2,FOXM1,RBPJ,E2F1,NKX2-1,DNMT1,PROX1,SOX13,HSF2,FOXO6,ZNF711,ZNF367,ZIC2,NKX2-2,TP73,SMAD9,DOT1L,ARHGAP35,TCF12,FOXA2,HOXB3,SMYD3,DLX6,TEAD1,SALL2
GO:0060486	differentiation	Club cell differentiation	2	4	2.24	1.9393	0.0115	9606.ENSP00000345206,9606.ENSP00000346879	RBPJ,NKX2-1
GO:0021529	differentiation	Spinal cord oligodendrocyte cell differentiation	3	5	2.32	3.74473	0.00018	9606.ENSP00000266744,9606.ENSP00000356172,9606.ENSP00000366347	ASCL1,SOX13,NKX2-2
GO:0048523	biological regulation	Negative regulation of cellular process	35	4874	0.4	6.13787	7.28e-07	9606.ENSP00000260653,9606.ENSP00000266744,9606.ENSP00000272937,9606.ENSP00000276480,9606.ENSP00000285407,9606.ENSP00000302456,9606.ENSP00000307023,9606.ENSP00000310006,9606.ENSP00000312631,9606.ENSP00000320886,9606.ENSP00000323246,9606.ENSP00000323588,9606.ENSP00000325819,9606.ENSP00000327048,9606.ENSP00000331741,9606.ENSP00000342307,9606.ENSP00000345206,9606.ENSP00000345571,9606.ENSP00000346879,…	SIX3,ASCL1,HES6,ST18,KLF10,KLF13,KLF11,NR1D2,INSM1,MLXIPL,E2F7,SOX2,NR2F1,MAF,HOXB2,FOXM1,RBPJ,E2F1,NKX2-1,DNMT1,PROX1,SOX13,FOXO6,ZIC2,NKX2-2,TP73,CXXC4,DOT1L,ARHGAP35,SATB1,FOXA2,HOXB3,SMYD3,CIC,SALL2
GO:0003358	Developmental	Noradrenergic neuron development	2	3	2.37	2.08619	0.0082	9606.ENSP00000266744,9606.ENSP00000312631	ASCL1,INSM1
GO:0060166	Developmental	Olfactory pit development	2	3	2.37	2.08619	0.0082	9606.ENSP00000222598,9606.ENSP00000266744	DLX5,ASCL1
GO:0021530	differentiation	Spinal cord oligodendrocyte cell fate specification	2	3	2.37	2.08619	0.0082	9606.ENSP00000266744,9606.ENSP00000366347	ASCL1,NKX2-2
GO:0061104	differentiation	Adrenal chromaffin cell differentiation	2	2	2.54	2.27572	0.0053	9606.ENSP00000266744,9606.ENSP00000312631	ASCL1,INSM1
GO:0010033	Response to stimulus	Response to organic substance	20	3011	0.37	1.84164	0.0144	9606.ENSP00000078445,9606.ENSP00000217026,9606.ENSP00000222598,9606.ENSP00000266744,9606.ENSP00000276480,9606.ENSP00000285407,9606.ENSP00000307023,9606.ENSP00000310006,9606.ENSP00000320886,9606.ENSP00000323588,9606.ENSP00000325819,9606.ENSP00000345571,9606.ENSP00000346879,9606.ENSP00000352516,9606.ENSP00000361672,9606.ENSP00000366347,9606.ENSP00000367545,9606.ENSP00000369154,9606.ENSP00000400341,…	CREB3L3,MYBL2,DLX5,ASCL1,ST18,KLF10,KLF11,NR1D2,MLXIPL,SOX2,NR2F1,E2F1,NKX2-1,DNMT1,FOXO6,NKX2-2,TP73,SMAD9,FOXA2,SMYD3
GO:0032501	biological regulation	Multicellular organismal process	38	6933	0.28	3.88606	0.00013	9606.ENSP00000222598,9606.ENSP00000239151,9606.ENSP00000239165,9606.ENSP00000260653,9606.ENSP00000266744,9606.ENSP00000272937,9606.ENSP00000285407,9606.ENSP00000310006,9606.ENSP00000312631,9606.ENSP00000320886,9606.ENSP00000323246,9606.ENSP00000323588,9606.ENSP00000325819,9606.ENSP00000327048,9606.ENSP00000331741,9606.ENSP00000342307,9606.ENSP00000345206,9606.ENSP00000345571,9606.ENSP00000346879,…	DLX5,HOXB5,HOXB7,SIX3,ASCL1,HES6,KLF10,NR1D2,INSM1,MLXIPL,E2F7,SOX2,NR2F1,MAF,HOXB2,FOXM1,RBPJ,E2F1,NKX2-1,DNMT1,PROX1,SOX13,POGK,HSF2,FOXO6,ZIC2,NKX2-2,TP73,CXXC4,ARHGAP35,TCF12,SATB1,FOXA2,HOXB3,DLX6,TEAD1,CIC,SALL2
GO:0050794	biological regulation	Regulation of cellular process	53	10932	0.23	7.54212	2.87e-08	9606.ENSP00000078445,9606.ENSP00000217026,9606.ENSP00000222598,9606.ENSP00000239151,9606.ENSP00000239165,9606.ENSP00000260653,9606.ENSP00000266744,9606.ENSP00000267287,9606.ENSP00000272937,9606.ENSP00000276480,9606.ENSP00000285407,9606.ENSP00000294753,9606.ENSP00000302456,9606.ENSP00000307023,9606.ENSP00000310006,9606.ENSP00000312631,9606.ENSP00000312834,9606.ENSP00000320886,9606.ENSP00000323246,…	CREB3L3,MYBL2,DLX5,HOXB5,HOXB7,SIX3,ASCL1,MBNL2,HES6,ST18,KLF10,ZNF496,KLF13,KLF11,NR1D2,INSM1,MLXIP,MLXIPL,E2F7,SOX2,NR2F1,MAF,HOXB2,FOXM1,RBPJ,E2F1,NKX2-1,DNMT1,PROX1,SOX13,POGK,HSF2,FOXO6,FOXP4,ZNF711,ZNF367,ZIC2,NKX2-2,TP73,SMAD9,CXXC4,DOT1L,ARHGAP35,TCF12,ZBED5,SATB1,FOXA2,HOXB3,SMYD3,DLX6,TEAD1,CIC,SALL2
