# Supplementary material for: Deciphering the Transcription Factor Landscape in Prostate Cancer Progression: A Novel Approach to Understand NE Transdifferentiation
Source: Adv Sci (Weinh). 2025 Mar 17;12(20):2404938. doi: 10.1002/advs.202404938 (PMC12120771; doi:10.1002/advs.202404938)
Supplement: Supplementary file 4 — Supporting Information [file ADVS-12-2404938-s002.xlsx]

## Sheet: Sheet1
GeneName	331_pre	Cx_8wk	Cx_12wk	331R
NFIX	7.38751	16.105	14.0033	0.609622
GTF2I	5.55442	10.1034	11.0581	5.85917
HOXB13	5.11669	11.9715	10.8011	-0.2714
STAT3	1.9494	6.27095	8.9523	0.432426
SON	6.65353	6.00775	7.25	4.43516
ZNF362	3.64312	6.30261	6.17444	3.44491
ZNF207	3.93738	5.0218	5.63055	2.24654
AKAP8L	4.46447	4.08402	5.13668	1.93491
ZNF704	0.677392	3.63314	4.64324	0.391113
ZNF83	1.8922	5.31406	4.6116	0.350101
NFIC	3.7782	4.38066	4.31695	1.59615
BPTF	2.12871	4.03437	4.22651	1.20087
BAZ2A	1.70386	3.51826	3.97415	0.828988
ZNF680	1.98367	5.92166	3.92224	-0.131393
FOXP1	1.30552	3.10023	3.81722	0.00570212
DMTF1	1.76652	3.44319	3.7032	2.15785
SGSM2	2.62555	3.39941	3.50925	1.53612
STAT2	1.94346	3.14324	3.26685	0.70119
ATF6B	1.82672	2.64342	2.93305	0.990597
GATA2	1.71435	4.73948	2.88462	-0.370301
NFE2L1	1.12366	2.51693	2.84398	0.424269
GLYR1	1.85667	2.36253	2.78174	1.65394
GTF2IRD2B	1.52643	2.33156	2.72034	1.05829
SMAD3	-0.0393787	0.865217	2.70515	-0.24808
HKR1	1.94757	2.57613	2.5117	1.06011
EHF	0.710918	1.35546	2.51094	-0.360521
VEZF1	0.806544	1.74064	2.45648	1.22048
JUNB	-0.00805703	0.332029	2.43484	-0.055112
CASZ1	1.69575	2.99128	2.4252	2.11753
ELF3	0.617489	0.573345	2.40834	0.040084
REPIN1	2.09947	1.92883	2.32988	1.02676
TGIF1	1.4463	1.98586	2.32874	0.192156
FOXP4	1.1157	1.17419	2.28249	1.06635
GPBP1	1.51882	1.91224	2.26792	0.80491
ZNF561	0.932631	1.98545	2.25592	0.592475
RBCK1	1.95685	1.91002	2.24484	0.894574
GPBP1L1	1.31161	1.61175	2.11258	0.695492
NPAS2	0.610201	1.20417	2.10515	-0.373836
ZNF573	0.891914	1.6086	2.05156	0.544406
SAFB	0.977149	1.78493	1.99714	1.2882
SP100	0.742854	0.959251	1.94883	-0.319003
ZNF664	1.47414	1.2659	1.92683	1.19035
GTF2IRD2	0.904656	1.69083	1.92665	0.373858
KLF5	-0.381066	0.445582	1.9175	-0.240116
ZNF282	0.940227	1.29887	1.90841	0.236288
ZNF544	1.25102	1.64885	1.89698	1.09651
ZBTB7B	1.21313	1.97108	1.82668	0.0473949
ZKSCAN1	0.695611	1.42014	1.76521	0.251213
KDM2A	0.689791	1.45511	1.70393	1.16554
ADNP	1.0609	1.71125	1.70118	1.1145
ARHGAP35	0.778643	1.68999	1.66375	0.5409
PBX2	1.18073	2.00939	1.64915	0.683876
RBPJ	0.834363	1.39675	1.64029	0.896848
TEAD3	0.786632	1.15266	1.60782	0.418927
L3MBTL1	0.32987	1.47988	1.60229	0.353144
TFDP2	0.655348	1.66241	1.58514	0.0349452
CGGBP1	0.621889	1.07379	1.57171	1.09247
FOXK2	1.10418	1.58151	1.5523	1.21133
ANKZF1	1.04336	1.16115	1.53493	0.7646
ZNF473	0.133144	1.27154	1.52021	0.00849162
ZNF217	0.667605	1.2004	1.48189	-0.317062
ZNF444	0.695126	1.4985	1.47117	0.353485
ZNF266	0.853627	0.997717	1.47012	0.555875
ZSCAN18	1.09346	1.43736	1.43504	0.920132
ZNF512	0.512509	1.46754	1.43168	0.289846
ZNF302	0.674181	1.5263	1.42838	0.294221
FOXO3	0.303645	1.37512	1.41995	-0.117853
ZNF789	1.13968	1.51902	1.41952	0.472308
NR2C1	0.546191	1.16295	1.41618	0.41117
ZNF814	0.847543	1.54243	1.41131	0.222156
TMF1	0.457064	0.731234	1.38402	0.4764
PCGF2	1.14633	2.47711	1.37828	0.374757
SOX9	0.423202	1.28687	1.36554	0.129603
SMAD4	0.384761	1.38854	1.36212	0.445289
KDM5B	0.666453	1.11345	1.34942	-0.0189007
SCMH1	1.02896	1.42748	1.34921	0.392026
IRF6	0.429267	1.2708	1.32842	0.219284
SRCAP	0.663516	1.38795	1.32298	1.06428
RELA	0.958714	1.17922	1.29888	0.396836
SP1	0.368786	1.10228	1.24658	0.27013
CSRNP2	0.336832	1.47572	1.22442	0.303029
ZNF528	0.333172	1.02655	1.22115	-0.00361822
SP3	0.417758	1.03269	1.21122	0.610324
MYSM1	0.540004	0.902673	1.2044	0.360987
FOXJ1	-0.272384	-0.12242	1.16331	0.942287
NFYC	0.684687	1.05929	1.16038	0.481208
ZNF662	0.571454	0.765618	1.15353	0.151282
ZNF320	0.684434	0.944136	1.15253	0.322335
CXXC5	0.599256	0.635786	1.13513	0.0768313
NCOA3	0.21073	1.2817	1.13231	-0.0880815
MECP2	0.442223	0.858397	1.1238	0.554501
ZBTB21	0.112612	0.701055	1.11767	0.362743
ZNF587	0.562116	1.15002	1.11438	0.252918
SKIL	-0.0952062	0.214987	1.09635	-0.10333
STAT5B	0.519244	1.20913	1.08668	-0.0570054
SETDB1	0.525834	0.952552	1.08356	0.607874
THRA	0.612759	0.971617	1.07165	-0.0905272
GLI4	0.790238	1.11205	1.07138	0.388562
HBP1	0.58919	0.811043	1.07039	-0.0307131
KAT7	0.627786	1.10244	1.06589	0.460588
ZNF736	0.254821	1.5522	1.06019	-0.025911
NCOA2	0.400082	1.09672	1.05182	0.110263
NR2C2	0.313929	0.867997	1.04453	0.743918
ZNF76	0.694352	1.20047	1.03457	0.526896
RFX3	-0.344498	0.0998001	1.02762	-0.219515
MXD1	-0.224776	-0.222783	1.02106	-0.206538
NFE2L2	0.517784	0.57775	1.00968	0.416257
ZNF652	0.524823	0.763166	0.99374	-0.057229
CREB3L2	-0.000888272	0.291086	0.978419	0.1436
ZBTB38	0.347303	0.807677	0.972944	-0.0950141
NFX1	0.413829	0.904374	0.963945	0.320066
ZNF827	0.219179	0.881928	0.944648	0.122081
ZNF677	0.478032	1.03	0.938687	0.250892
IRF3	0.674843	0.998517	0.934209	0.227531
HMBOX1	0.356342	0.577802	0.930438	0.290302
ARNT	0.185105	0.791026	0.928826	0.100933
SP2	0.532391	0.847244	0.893682	0.455113
ZNF395	0.298374	0.781658	0.888499	0.128667
RXRB	0.487339	0.833355	0.874646	0.259538
ZNF440	0.266678	0.425714	0.871405	0.270954
MYB	-0.213735	0.208258	0.868484	0.0931489
MBNL2	-0.17468	0.451415	0.857354	0.187303
KMT2A	0.162801	0.639624	0.85727	0.416471
KLF3	0.0910459	0.592605	0.857175	-0.0397234
TFCP2	0.224204	1.45415	0.845232	0.153867
FOXJ3	0.290866	0.913074	0.843989	0.463383
RXRA	0.614726	0.885155	0.82811	-0.150974
FOXN3	-0.216871	0.182769	0.824884	-0.189591
CUX1	0.382638	0.681308	0.798747	0.299539
ATF7	0.159865	0.666045	0.792956	0.127817
ASH1L	0.229926	0.67356	0.791079	0.186791
ZNF160	0.226277	0.613831	0.782405	0.0192266
NFIA	0.0458609	0.835059	0.777606	0.527504
RARG	-0.140069	0.199607	0.764223	-0.318546
BBX	0.0795649	0.729933	0.747704	-0.132555
IRF2	-0.0253204	0.483499	0.742608	0.00873889
OVOL2	0.213353	0.398151	0.738531	0.377043
ATF2	0.308982	0.798837	0.734181	0.0743069
ELF2	0.387887	0.634527	0.732381	0.373543
PRR12	0.470951	0.734672	0.728843	0.381819
KLF10	-0.238923	-0.12586	0.719973	0.0405076
MLXIP	-0.0198724	0.342964	0.716762	0.112682
ZNF880	0.45043	0.698325	0.710277	0.0452948
PLSCR1	0.256391	0.182883	0.700386	-0.159253
ZNF224	0.150072	0.506899	0.699925	0.107969
GRHL1	0.204027	0.417703	0.693315	-0.233456
RARA	-0.1568	0.342402	0.690976	0.134211
IRF1	-0.350681	-0.330748	0.686032	-0.334797
JUN	0.0136394	0.290504	0.6713	0.277227
ZZZ3	0.375163	0.503948	0.663811	0.456306
NFIB	0.23307	0.248916	0.6578	-0.231488
ZNF410	0.424563	0.773776	0.655517	0.313509
HINFP	0.365154	0.688425	0.646975	0.365588
ZNF429	0.238643	0.552914	0.645137	-0.00930967
POU6F1	0.0929659	0.769053	0.641091	0.361191
NCOA1	0.385455	0.538854	0.638333	0.0526373
ZNF28	0.287062	0.458204	0.638161	0.00751639
ZNF529	0.0982931	0.589207	0.636984	0.160637
ZSCAN30	0.0694418	0.623566	0.620003	0.129137
ZNF496	0.140507	0.49285	0.611407	0.19868
ZNF91	0.167168	0.452023	0.607706	0.027271
ZNF417	0.170285	0.603693	0.606677	0.106303
SP140L	-0.380322	-0.310346	0.604933	-0.361708
SALL4	-0.24857	0.548188	0.604817	-0.355309
BACH1	0.0687306	0.466079	0.581914	-0.112034
ZNF518B	0.138579	0.631001	0.559854	-0.10185
ZNF721	0.159598	0.400842	0.548818	0.18944
ZNF611	0.174953	0.461247	0.546165	0.20266
ZNF517	0.258604	0.59163	0.534367	0.0621237
ZNF585B	-0.0541493	0.39685	0.51715	0.0571329
PHF21A	0.154861	0.431728	0.516692	0.163084
SP110	0.267317	0.182075	0.51656	-0.369976
ZNF471	-0.116887	0.497733	0.503692	-0.0978743
TBPL1	0.231361	0.189979	0.502565	0.296739
ZNF493	0.101358	0.584854	0.497392	-0.0470577
LEF1	-0.356054	0.582004	0.491966	-0.367001
ZNF846	0.0544723	0.633355	0.488845	-0.198279
ZNF462	0.277134	0.653048	0.487173	-0.160718
PBX3	0.233051	0.798469	0.473773	0.179195
TRAFD1	0.110087	0.215516	0.472937	0.16377
ZNF586	0.19735	0.417755	0.459625	-0.0093974
ELF1	-0.199233	0.308181	0.454217	-0.301889
NR1D2	-0.0332266	0.166599	0.438252	0.0791613
ZNF451	0.127903	0.348196	0.437002	0.157003
ZKSCAN8	-0.0225992	0.292219	0.424934	0.0563657
RBSN	-0.00751203	0.348675	0.409936	0.124842
THAP6	0.119227	0.329863	0.392178	-0.00131274
ZNF260	0.0300641	0.238992	0.38808	0.054756
ZNF347	0.0168645	0.267111	0.387681	0.0112778
ZNF148	-0.0648	0.319979	0.381904	-0.119443
ARNT2	0.0133268	0.21754	0.364559	-0.00117024
ZBTB44	0.0853226	0.289359	0.364313	-0.0350495
MAX	0.0404089	0.172635	0.360264	0.107907
ZNF337	-0.0152105	0.455671	0.351481	0.00889185
STAT5A	-0.186698	0.0315046	0.332468	-0.373762
PRDM2	0.086475	0.221419	0.330335	-0.0693947
TFE3	0.0321178	0.211686	0.303594	-0.105005
SIX4	-0.220729	0.319562	0.298576	-0.221603
EPAS1	-0.142634	0.161059	0.287009	-0.216655
ZNF415	-0.0091762	0.31924	0.286001	-0.162542
ZNF703	0.0112529	0.00162436	0.277715	-0.334531
ZNF816	0.00129126	0.177621	0.273227	-0.242389
ZNF562	0.0388846	0.31513	0.271581	0.0584973
ZNF737	-0.0689016	0.18701	0.271182	-0.00829765
NFKB2	-0.224791	-0.264559	0.268187	-0.351023
AEBP2	-0.0836912	0.225338	0.265939	-0.150942
KCNIP3	-0.0697257	0.33676	0.250058	0.0482646
ARX	-0.438142	-0.39704	0.249708	-0.361858
RREB1	0.00930097	0.187026	0.237107	-0.0680924
REST	-0.0462486	0.152566	0.224682	-0.34847
ZNF609	-0.0368891	0.100957	0.220679	-0.017756
ZNF740	-0.0143874	0.130471	0.219354	-0.0674112
BAZ2B	-0.0633315	0.0421568	0.206842	-0.0453622
