# Supplementary material for: Deciphering the Transcription Factor Landscape in Prostate Cancer Progression: A Novel Approach to Understand NE Transdifferentiation
Source: Adv Sci (Weinh). 2025 Mar 17;12(20):2404938. doi: 10.1002/advs.202404938 (PMC12120771; doi:10.1002/advs.202404938)
Supplement: Supplementary file 5 — Supporting Information [file ADVS-12-2404938-s001.xlsx]

## Sheet: Sheet1
GENE	SEQUENCE	GUIDE_ID	TARGET EXON
CREB3L1	AGTCCAGGAAGCTGGATCCG	chr11:46299707-46299726_CREB3L1_-	exon_01
NFIX	GGCGCAGGCAGTCAATCCGC	chr19:13136152-13136171_NFIX_-	exon_02
SIX5	TGTCCACTGCGCCAAGCGCG	chr19:46271550-46271569_SIX5_+	exon_01
THRB	ATAAGGCTGATTCACTGCCC	chr3:24206663-24206682_THRB_+	exon_01
ZBTB42	ATGGAGTTCCCTGAGCACGG	chr14:105267535-105267554_ZBTB42_+	exon_01
ZNF350	AATGAGCTGTGCCTCTCTGC	chr19:52468372-52468391_ZNF350_+	exon_05
ZNF613	GAGCCCGGACTTTCTGGAGA	chr19:52447858-52447877_ZNF613_-	exon_06
ZNF614	TGGCACATGGACAAGAACCA	chr19:52521301-52521320_ZNF614_-	exon_04
ZNF615	GGAGACAATGATGCAGGCCC	chr19:52506952-52506971_ZNF615_-	exon_03
ZNF649	ACACTCAAGGGAGAAACGGG	chr19:52394017-52394036_ZNF649_-	exon_05
AHDC1	TAGCCCACCAGCCACGCCCA	chr1:27874090-27874109_AHDC1_-	exon_05
CIC	GACCGAACATGCCGAGGCCA	chr19:42788907-42788926_CIC_-	exon_01
CXXC4	ACACTGCAGACCTTTGGCGG	chr4:105412329-105412348_CXXC4_-	exon_02
DLX5	TTTGGCTGGGTAGCTCCCGG	chr7:96653666-96653685_DLX5_+	exon_01
DLX6	GATGATGACCATGACTACGA	chr7:96635289-96635308_DLX6_+	exon_01
HOXB3	GTAGGTGCGGCACTGGGCGG	chr17:46629547-46629566_HOXB3_+	exon_01
HOXB7	GTGTCCCGGCGACTCCGCCA	chr17:46687965-46687984_HOXB7_-	exon_01
HSF2	CAAGCGTCCACAGCTTGCTG	chr6:122720915-122720934_HSF2_-	exon_01
MAF	GGTGTCCGCCGTGATCGCCG	chr16:79633292-79633311_MAF_-	exon_01
NKX2-2	GGTCCGGAGGAAGAGAACGA	chr20:21494198-21494217_NKX2-2_-	exon_01
NR1D2	CAAGCAAATCGAGTGCACCT	chr3:23996244-23996263_NR1D2_+	exon_02
RBPJ	AAAGAACAAATGGAACGCGA	chr4:26417152-26417171_RBPJ_+	exon_04
SALL2	GAATGTCTCGGCGAAAGCAG	chr14:22005038-22005057_SALL2_-	exon_01
SATB1	ATTTGAACGAGGCAACTCAG	chr3:18462433-18462452_SATB1_-	exon_02
ST18	ACTCGCTCTAAAGGAACCGA	chr8:53126765-53126784_ST18_-	exon_07
ZNF367	GAAGCGAGCAGCCCAGACAG	chr9:99179908-99179927_ZNF367_-	exon_01
ZNF711	CTAAGTATGGATTCAGGCGG	chrX:84502573-84502592_ZNF711_+	exon_03
DNMT1	GGGCAGCGAGATGGCCGGGA	chr19:10305513-10305532_DNMT1_+	exon_01
TP73	ATGTAGTCATGCCCTCCAGG	chr1:3599717-3599736_TP73_-	exon_03
