# Supplementary material for: Deciphering the Transcription Factor Landscape in Prostate Cancer Progression: A Novel Approach to Understand NE Transdifferentiation
Source: Adv Sci (Weinh). 2025 Mar 17;12(20):2404938. doi: 10.1002/advs.202404938 (PMC12120771; doi:10.1002/advs.202404938)
Supplement: Supplementary file 6 — Supporting Information [file ADVS-12-2404938-s004.xlsx]

## Sheet: Sheet3
Name	Sequence
NFIX_445F	CGGCTCTACAAGTCGCCTC
NFIX_616R	GCAGTGGTTTGATGTCCGC
CREB3L1_114F	GCACCTGGACCACTTTACGG
CREB3L1_191R	AGCACAGGGTCATCAAAGAAG
ZNF350_269F	GCTTGCAGAGTGAAAGCCTG
ZNF350_485R	TCCCCATTTCCAGTAAACTCAAC
SIX5_539F	TTGGCGCAGTGGACAAGTATC
SIX5_623R	AAGCAGTAGACTGTCTCCTCG
ZBTB42_560F	CCCTGGACCTGTCGTTGAAG
ZBTB42_689R	AGTGAGTCCCGTTCGTCCTT
ZNF613_425F	TCCCCGAAGGTGGAAATTCTG
ZNF613_558R	ATGATAGATGAGGCGAGACTTCT
ZNF615_362F	TCCTGCTGAAGCAAGATTGTG
ZNF615_467R	GCAGAGTTCTTTAGGCCAGAG
THRB_40F	TGGGACAAACCGAAGCACTG
THRB_125R	TGGCTCTTCCTATGTAGGCAG
ZNF649_846F	GATTCACACGGGAATTAAGCCC
ZNF649_1087R	CTACAAGGCAAGACTTCTGGC
ZNF614_728F	GTGTCCTGTTCACTAAGCATCTG
ZNF614_898R	GCTTCATTGTAAAGCCCTTTCCA
DNMT1_76F	AGGCGGCTCAAAGATTTGGAA
DNMT1_160R	GCAGAAATTCGTGCAAGAGATTC
TP73_372F	CCACCACTTTGAGGTCACTTT
TP73_447R	CTTCAAGAGCGGGGAGTACG
HOXB3_290F	CCAGTGCCACTAGCAACAG
HOXB3_417R	CGTTTGCCTCGACTCTTTCATC
NR1D2_61F	TTTAGTGGCATGGTTCTACTGTG
NR1D2_142R	AGCCTTCGCAAGCATGAACT
CIC_348F	GGTGGAATCTGGTAAGGGTCC
CIC_485R	AACTGGATCTCAGGAGACATGA
HSF2_458F	AGAATGAGTCCCTTTGGAAGGA
HSF2_628R	TTCTTTTGGGCTCCATTAGTGTT
DLX5_49F	TTCCAAGCTCCGTTCCAGAC
DLX5_134R	GAATCGGTAGCTGAAGACTCG
RBPJ_73F	CGGCCTCCACCTAAACGAC
RBPJ_241R	TCCATCCACTGCCCATAAGAT
ZNF711_49F	ATGGCCCATACCATGATTATGC
ZNF711_290R	TCAGCTTCAAGTACCGCTTCA
MAF_13F	CTGGCAATGAGCAACTCCGA
MAF_289R	AGCCGGTCATCCAGTAGTAGT
HOXB7_76F	TTCCCAGAACAAACTTCTTGTGC
HOXB7_262R	GCATGTTGAAGGAACTCGGCT
SATB1_4F	GATCATTTGAACGAGGCAACTCA
SATB1_78R	TGGACCCTTCGGATCACTCA
ZNF367_184F	GGCTTCAGCGACTTCATGGT
ZNF367_433R	GTCGGATTCCATCCTTGAGGT
ST18_19F	GATAAAACGCTGCGTACTCGC
ST18_105R	GGAGCAATCATAGGCAACACT
NKX2-2_558F	CCGGGCCGAGAAAGGTATG
NKX2-2_640R	GTTTGCCGTCCCTGACCAA
AHDC1_578F	CCAGCCATCCCCTCTACGA
AHDC1_725R	GCGTCAGCAAGTTCTGAGTAA
DLX6_37F	GGCCAGGACTCGTCCAAATC
DLX6_219R	GCAGTGCAGAGGGTAGTGC
CXXC4_508F	ATGCACCACCGAAACGACTC
CXXC4_618R	GCAGTGTTCAGGGGATAAGGT
SALL2_16F	CAGCGGAAACCCCAACAGTTA
SALL2_181R	GAGGGTCAGTAGAACATGCGT
